# Supplementary material for: Racial differences in COVID-19 vaccine acceptance in Arkansas
Source: PLoS One. 2023 May 18;18(5):e0268876. doi: 10.1371/journal.pone.0268876 (PMC10194941; doi:10.1371/journal.pone.0268876)
Supplement: S1 Dataset — (XLS) [file pone.0268876.s001.xls]

## Sheet: Sheet1
totscale	suscept	tested	wanttest	imptest	safe	optimism	school	gather	quaran	maskhelp	maskreg	maskorder	mental	nervous	worry	lostint	deprssd	church	gathered	insur	region	sex	age	race	income	safety	effective	accept	value	legitimate
-0.6	any chance	no	no	not important	safe	optimistic	agree	agree	yes	yes	yes	no	good	3 days or less	3 days or less	3 days or less	3 days or less	no	no	yes	Central	male	30-39	white	76k-100k	-1.5	-3	0	1.5	0
-2.7	any chance	no	no	important	safe	not optimistic	disagree	disagree	yes	no	yes	no	good	3 days or less	3 days or less	3 days or less	3 days or less	no	no	no	Central	male	18-29	black	30k or less	-3	-3	-1.5	-3	-3
-1.7	any chance	no	no	important	safe	not optimistic	agree	agree	yes	no	yes	no	good	3 days or less	3 days or less	3 days or less	3 days or less	yes	yes	no	Northwest	male	30-39	white	31k-50k	-1.5	-1.5	-3	-2.5	0
-2	no chance	no	no	important	safe	optimistic	disagree	disagree	yes	yes	yes	yes	good	3 days or less	3 days or less	3 days or less	3 days or less	yes	no	yes	Northeast	female	50-59	black	dont know	-2.5	-2.5	-1.5	-2	-1.5
-1.1	any chance	no	no	not important	unsafe	optimistic	disagree	disagree	yes	yes	yes	no	good	3 days or less	3 days or less	3 days or less	3 days or less	no	no	yes		female	60-69	white	dont know	-2	1	-3	1	-2.5
-1	any chance	no	no	not important	unsafe	not optimistic	disagree	disagree	yes	yes	yes	no	good	4 days or more	3 days or less	3 days or less	3 days or less	no	no	yes	Southwest	female	70+	white	dont know	-2	1	-2	-0.5	-1.5
-0.6	any chance	yes		important	safe	optimistic	disagree	agree	yes	yes	yes	yes	good	3 days or less	3 days or less	3 days or less	3 days or less	no	no	yes	Northwest	female	18-29	white	dont know	0	-1.5	0	-1.5	0
-0.9	no chance	no	no	important	safe	optimistic	disagree	disagree	yes	yes	yes	yes	avg or not sure	3 days or less	3 days or less	3 days or less	3 days or less	no	no	yes	Northeast	male	60-69	white	30k or less	-1.5	0	0	0	-3
-1.6	no chance	no	no	important	unsafe	not optimistic	disagree	disagree	yes	yes	yes	yes	avg or not sure	3 days or less	3 days or less	3 days or less	3 days or less	no	no	yes	Central	male	60-69	black	31k-50k	-3	-1	-3	0.5	-1.5
-0.6	any chance	no	no	important	safe	not optimistic	disagree	agree	yes	yes	yes	yes	good	3 days or less	3 days or less	3 days or less	3 days or less	no	no	yes	Northwest	female	30-39	white	dont know	-1.5	-3	0	1.5	0
-0.6	any chance	yes		important	safe	not optimistic	agree	agree	yes	yes	yes	yes	avg or not sure	4 days or more	4 days or more	4 days or more	4 days or more	yes	no	yes	Southwest	female	60-69	white	51k-75k	-3	-1.5	0	1.5	0
-0.5	any chance	no	no	important	safe	optimistic	disagree	disagree	yes	yes	yes	yes	poor	3 days or less	3 days or less	4 days or more	3 days or less	yes	no	yes	Northeast	female	70+	white	31k-50k	-2.5	0.5	-0.5	-0.5	0.5
-0.8	no chance	no	no	important	unsafe	optimistic	disagree	disagree	yes	yes	yes	yes	good	3 days or less	3 days or less	3 days or less	3 days or less	no	no	yes	Northwest	female	60-69	white	dont know	-1.5	-1	-3	3	-1.5
-0.6	any chance	no	no	important	unsafe	not optimistic	disagree	disagree	yes	yes	yes	yes	good	3 days or less	3 days or less	3 days or less	3 days or less	no	no	yes	Northwest	male	40-49	black	101k or more	-1.5	-1.5	0.5	0.5	-1
-1.9	any chance	no	no	not important	safe	optimistic	agree	agree	yes	no	no	no	good	3 days or less		3 days or less	3 days or less	no	no	no	Northeast	male	30-39	white	76k-100k	-3	-3	-3	-0.5	0
-1.4	any chance	no	no	not important	safe	optimistic	agree	agree	yes	no	yes	no	good	3 days or less	3 days or less	3 days or less	3 days or less	yes	yes	yes	Southeast	female	30-39	white	dont know	-2	-1	-2	0	-2
-0.7	any chance	no	no	not important	safe	optimistic	agree	agree	yes	no	yes	no	good	3 days or less	3 days or less	3 days or less	3 days or less	yes	no	yes	Central	female	30-39	white	101k or more	-1.5	-1	-3	2	0
0.4	any chance	no	no	important	safe	not optimistic	disagree	agree	yes	yes	yes	yes	good	3 days or less	3 days or less	3 days or less	3 days or less	no	yes	yes	Northeast	male	40-49	white	101k or more	-0.5	1	1	0.5	0
-0.5	any chance	yes		important	unsafe	not optimistic	disagree	disagree	yes	yes	yes	yes	good	3 days or less	3 days or less	3 days or less	3 days or less	no	no	yes	Northeast	female	70+	white	dont know	-1	-1	-0.5	0	0
0.3	any chance	yes		important	unsafe	not optimistic	disagree	disagree	yes	yes	yes	yes	avg or not sure	3 days or less	3 days or less	4 days or more	3 days or less	no	no	yes	Northwest	female	30-39	white	101k or more	0.5	0.5	0	0.5	0
-0.5	any chance	no	no	important	safe	optimistic	agree	agree	yes	yes	yes	yes	good	4 days or more	4 days or more	4 days or more	4 days or more	yes	yes	yes	Northwest	female	30-39	white	30k or less	-1	-1	0	0	-0.5
-0.5	any chance	no	no	important	safe	optimistic	agree	agree	yes	yes	yes	yes	good	3 days or less	3 days or less	3 days or less	3 days or less	no	no	yes	Northeast	female	60-69	white	dont know	-2	-0.5	0	0	0
-0.4	any chance	no	no	important	safe	optimistic	agree	agree	yes	yes	yes	yes	good	4 days or more	4 days or more	4 days or more	4 days or more	no	no	yes	Southeast	female	18-29	white	30k or less	0.5	0	-1	-0.5	-1
0	any chance	no	no	important	safe	not optimistic	agree	agree	yes	yes	yes	yes	good	3 days or less	3 days or less	3 days or less	3 days or less	yes	yes	yes	Central	female	50-59	hispanic	31k-50k	0	0	0	0	0
-0.4	any chance	no	no	important	unsafe	not optimistic	agree	disagree	yes	yes	yes	yes	good	3 days or less	3 days or less	3 days or less	3 days or less	no	no	yes	Northeast	female	70+	white	30k or less	0	1	-0.5	-1.5	-1
-0.3	any chance	no	no	important	safe	not optimistic	disagree	disagree	yes	yes	yes	yes	avg or not sure	3 days or less	3 days or less	3 days or less	3 days or less	no	no	yes	Southwest	female	40-49	white	dont know	0	0.5	-3	2.5	-1.5
-0.8	any chance	no	no	important	safe	not optimistic	agree	agree	yes	no	yes	no	avg or not sure	4 days or more	3 days or less	4 days or more	3 days or less	no	no	yes	Northeast	male	40-49	white	51k-75k	-2.5	-0.5	-0.5	0.5	-1
0.3	any chance	yes		important	unsafe	not optimistic	disagree	disagree	yes	yes	yes	yes	avg or not sure	4 days or more	4 days or more	4 days or more	3 days or less	no	yes	yes	Central	female	30-39	white	76k-100k	0.5	-1	2.5	0	-0.5
-0.6	no chance	no	no	important	unsafe	not optimistic	agree	disagree	yes	yes	yes	yes	good	3 days or less	3 days or less	3 days or less	3 days or less	no	no	yes	Northeast	female	70+	white	dont know	0	-1.5	0	-1.5	0
-0.8	any chance	no	no	important	safe	optimistic	disagree	agree	yes	no	yes	yes	avg or not sure	4 days or more	4 days or more	3 days or less	4 days or more	yes	no	yes	Southwest	female	40-49	white	30k or less	-1.5	0	0	-1.5	-1
-0.4	any chance	no		important	safe	not optimistic	agree	disagree	yes	yes	yes	yes	good	3 days or less	3 days or less	3 days or less	3 days or less	yes	no	yes	Northwest	female	40-49	white	dont know	0	0	0	0	-2
-0.6	any chance	no	no	important	unsafe	not optimistic	agree	agree		yes	yes	no	poor	4 days or more	4 days or more	4 days or more	3 days or less	no	no	yes	Southeast	female	60-69	white	30k or less	0	0	0	0	-3
-1.5	any chance	no	no	important	safe	not optimistic	disagree	disagree	yes	yes	yes	yes	good	3 days or less	3 days or less	3 days or less	3 days or less	yes	yes	yes	Central	male	50-59	black	dont know	-3	-1.5	-1.5	-1	-0.5
0	no chance	no	yes	important	unsafe	not optimistic	agree	disagree	yes	yes	yes	yes	good	3 days or less	3 days or less	3 days or less	3 days or less	no	no	yes	Northwest	male	70+	white	76k-100k	0	0	0	0	0
-0.4	no chance	yes		important	safe	optimistic	disagree	agree	yes	yes	yes	yes	avg or not sure	3 days or less	3 days or less	3 days or less	3 days or less	yes	yes	yes	Northwest	female	18-29	white	31k-50k	1	-3	3	-3	0
0	any chance	yes		important	safe	optimistic	agree	agree	yes	yes	yes	no	good	3 days or less	3 days or less	3 days or less	3 days or less	yes	no	yes	Central	male	40-49	white	76k-100k	0	0	0	0	0
-0.6	any chance	no	yes	important	unsafe	optimistic	disagree	disagree	yes	yes	yes	yes	avg or not sure	4 days or more	3 days or less	3 days or less	4 days or more	no	no	yes	Northeast	female	30-39	black	76k-100k	0	0	-1	-1	-1
-0.4	any chance	no	no	important	safe	optimistic	agree	agree	yes	yes	yes	yes	good	3 days or less	3 days or less	3 days or less	3 days or less	yes	yes	yes	Central	female	70+	white	dont know	-1.5	0	0	1.5	-2
-1.8	no chance	no	no	important	unsafe	not optimistic	disagree	disagree	yes	no	no	no	good	3 days or less	3 days or less	3 days or less	3 days or less	no	no	yes	Southeast	female	30-39	white	dont know	-2.5	-1	-1	-2	-2.5
-0.6	any chance	no	no	important	unsafe	optimistic	disagree	disagree	yes	yes	yes	yes	good	3 days or less	3 days or less	3 days or less	3 days or less	no	yes	yes	Central	female	18-29	other	dont know	-3	0	3	0	-3
0.2	any chance	no	no	important	safe	not optimistic	agree	disagree		yes	yes	yes	avg or not sure	4 days or more	4 days or more	3 days or less	4 days or more	no	no	yes	Northwest	female	50-59	white	76k-100k	0	0	-2	2	1
-1.8	no chance	no	no	not important	unsafe	not optimistic	agree	agree	yes	no	yes	no	good	3 days or less	3 days or less	3 days or less	3 days or less	yes	yes	no	Central	male	50-59	white	31k-50k	-3	0	-3	0	-3
-0.7	no chance	no	no	not important	unsafe	not optimistic	disagree	disagree	yes	yes	yes	yes	good	3 days or less		3 days or less	3 days or less	no	no	yes	Central	female	70+	white	dont know	-2	-1	0	0	-0.5
-0.7	any chance	no	no	important	safe	not optimistic	disagree	disagree	yes	yes	yes	yes	good	4 days or more	4 days or more	3 days or less	3 days or less	no	no	yes	Northwest	female	60-69	other	dont know	-2	1	-1	0.5	-2
-1.3	any chance	no		not important	safe	not optimistic	agree	agree	yes	no	yes	no	good	3 days or less	3 days or less	3 days or less	3 days or less	yes	yes	no	Northwest	male	18-29	hispanic	dont know	-1.5	-1.5	-1	-0.5	-2
0.4	any chance	yes		important	safe	not optimistic	disagree	disagree	yes	yes	yes	yes	avg or not sure	4 days or more	3 days or less	3 days or less	3 days or less	no	yes	yes	Northwest	female	18-29	hispanic	31k-50k	-3	2.5	2.5	0	0
-1.6	no chance	no	no	not important	safe	optimistic	agree	agree	yes	no	no	no	good	3 days or less	3 days or less	3 days or less	3 days or less	no	no	no	Southwest	female	70+	white	101k or more	-1.5	-0.5	0	-3	-3
-1.8	no chance	yes		important	safe	optimistic	agree	agree	yes	no	yes	yes	good	3 days or less	3 days or less	3 days or less	3 days or less	no	no	yes	Central	male	18-29	black	30k or less	-3	0	-3	0	-3
0.3	any chance	no	no	important	safe	not optimistic	disagree	disagree	yes	yes	yes	yes	good	3 days or less	3 days or less	3 days or less	3 days or less	no	no	yes	Northwest	female	30-39	hispanic	51k-75k	-0.5	1	0	0	1
-0.6	no chance	no	no	important	safe	not optimistic	disagree	agree	yes	yes	yes	yes	good	3 days or less	3 days or less	3 days or less	4 days or more	yes	no	yes	Northeast	female	60-69	white	30k or less	0.5	0	-1.5	-2	0
-1	any chance	no	no	not important	safe	optimistic	agree	agree	no	no	yes	no	good	3 days or less	3 days or less	3 days or less	3 days or less	no	no	yes	Northwest	male	40-49	white	dont know	-3	0	0.5	-1	-1.5
-0.4	any chance	no	no	important	safe	optimistic	agree	agree	yes	yes	yes	yes	good	3 days or less	3 days or less	3 days or less	3 days or less	yes	no	yes	Northeast	female	60-69	white	30k or less	-2	0	0	0	0
-0.3	any chance	no	no	important	safe	optimistic	disagree	disagree	yes	yes	yes	yes	good	3 days or less	3 days or less	3 days or less	4 days or more	no	no	yes	Northeast	male	70+	white	dont know	1.5	0	-1.5	-1.5	0
-0.1	any chance	no	no	important	safe	optimistic	agree	agree	yes	yes	yes	yes	avg or not sure	4 days or more	4 days or more	3 days or less	3 days or less	no	yes	yes	Northwest	female	18-29	white	30k or less	1	2	-1.5	0	-2
0	any chance	no	no	important	safe	optimistic	agree	disagree	yes	yes	yes	yes	good	3 days or less	3 days or less	3 days or less	3 days or less	no	no	yes	Central	female	70+	white	31k-50k	0	0	0	0	0
0.1	any chance	no	no	important	safe	not optimistic	disagree	disagree	yes	yes	yes	yes	good	3 days or less	3 days or less	3 days or less	3 days or less	no	no	yes		female	40-49	white	51k-75k	0.5	0	0	0	0
-0.1	any chance	no	yes	important	unsafe	not optimistic	disagree	disagree	yes	yes	yes	yes	avg or not sure	3 days or less	3 days or less	4 days or more	3 days or less	no	no	yes	Northwest	male	70+	white	51k-75k	1.5	0.5	0	-1	-1.5
-0.3	any chance	no	no	important	safe	optimistic	agree	agree	yes	no	yes	no	good	3 days or less	3 days or less	3 days or less	3 days or less	yes	yes	yes	Central	male	30-39	white	76k-100k	-1.5	0	0	0	0
0.4	any chance	yes		important	unsafe	optimistic	disagree	disagree	yes	yes	yes	yes	poor	3 days or less	3 days or less	3 days or less	3 days or less	no	no	yes	Northwest	female	30-39	hispanic	31k-50k	0	1	0	0	1
-0.3	any chance	no	no	important	safe	not optimistic	agree	agree	no	yes	yes	yes	good	3 days or less	3 days or less	3 days or less	3 days or less	yes	no	yes	Northeast	male	50-59	white	31k-50k	0.5	-1.5	-2	2	-0.5
-0.7	any chance	no	no	important	safe	not optimistic	agree	disagree	yes	no	yes	no	good	3 days or less	3 days or less	3 days or less	3 days or less	no	no	yes	Northwest	male	60-69	white	31k-50k	-0.5	0.5	-2	-1.5	0
0	any chance	no	no	important	safe	optimistic	agree	disagree	yes	yes	yes	yes	good	3 days or less	3 days or less	3 days or less	3 days or less	no	no	yes	Northeast	female	30-39	white	51k-75k	-3	0	1.5	1.5	0
0	any chance	yes		important	safe	not optimistic	agree	disagree	yes	yes	yes	yes	good	3 days or less	3 days or less	3 days or less	3 days or less	no	no	yes	Northeast	female	60-69	white	31k-50k	0	0	0	0	0
0.3	any chance	no	no	important	safe	not optimistic	disagree	disagree	yes	yes	yes	yes	good	3 days or less	3 days or less	3 days or less	3 days or less	no	no	yes	Central	male	50-59	white	76k-100k	0	0	3	-1.5	0
-0.8	no chance	no	no	important	safe	not optimistic	disagree	disagree	yes	no	yes	yes	good	3 days or less	3 days or less	3 days or less	3 days or less	no	no	yes	Central	male	18-29	white	30k or less	-1	-3	0	0	0
-0.3	no chance	no	no	important	safe	optimistic	agree	disagree	yes	yes	yes	yes	avg or not sure	3 days or less	3 days or less	4 days or more	3 days or less	no	no	yes	Southwest	female	70+	white	30k or less	-1	-1	0	0	0.5
-1.7	no chance	no	no	not important	safe	optimistic	agree	agree	yes	no	no	no	good	3 days or less	3 days or less	3 days or less	3 days or less	yes	yes	yes	Southeast	female	70+	white	51k-75k	-1.5	-0.5	-3	-0.5	-3
0	any chance	no	no	important	safe	not optimistic	disagree	disagree	yes	yes	yes	yes	good	3 days or less	3 days or less	3 days or less	3 days or less	no	no	yes	Northeast	female	40-49	white	dont know	0	0	0	0	0
-1.1	no chance	no	no	important	safe	not optimistic	disagree	disagree	yes	yes	yes	yes	avg or not sure	3 days or less	3 days or less	3 days or less	3 days or less	no	no	yes	Central	female	50-59	black	31k-50k	-1	0	-1.5	-1.5	-1.5
-0.3	no chance	no	no	important	safe	not optimistic	disagree	disagree	yes	yes	yes	yes	good	3 days or less	3 days or less	3 days or less	3 days or less	no	no	yes	Northwest	female	70+	white	dont know	-1	0.5	0	0	-1
0	any chance	no	no	important	unsafe	not optimistic	agree	disagree	yes	yes	yes	yes	poor	4 days or more	4 days or more	4 days or more	4 days or more	no	yes	yes	Northeast	female	30-39	white	30k or less	0	0	0	0	0
-0.4	any chance	no	yes	important	safe	optimistic	agree	disagree	yes	yes	yes	yes	avg or not sure	4 days or more	4 days or more	3 days or less	4 days or more	no	no	no	Central	female	40-49	white	dont know	0	1.5	-1.5	1	-3
0	any chance	yes		important	safe	not optimistic	agree	agree	yes	yes	yes	yes	good	3 days or less	3 days or less	3 days or less	3 days or less	yes	yes	yes	Central	female	60-69	white	31k-50k	0	0	0	0	0
0	any chance	no	no	important	safe	not optimistic	agree	agree	yes	yes	yes	yes	good	3 days or less	3 days or less	3 days or less	3 days or less	no	yes	yes	Central	female	18-29	white	dont know	0	0	0	0	0
-1.5	any chance	no	no	not important	safe	optimistic	agree	agree	yes	no	no	no	good	3 days or less	3 days or less	3 days or less	3 days or less	yes	yes	yes	Central	female	40-49	white	dont know	-1.5	-0.5	-3	0	-2.5
0	any chance	yes		important	unsafe	not optimistic	disagree	disagree	yes	yes	yes	yes	avg or not sure	4 days or more	4 days or more	3 days or less	3 days or less	no	yes	yes	Northeast	female	30-39	white	dont know	-0.5	0	0	1.5	-1
-0.4	any chance	no	no	important	unsafe	not optimistic	disagree	disagree	yes	yes	yes	no	good	3 days or less	3 days or less	3 days or less	3 days or less	no	no	yes	Northwest	male	60-69	white	dont know	-1.5	-2.5	1	-2	3
0	any chance	no	no	important	unsafe	optimistic	agree	agree	yes	yes	yes	yes	good	3 days or less	3 days or less	3 days or less	3 days or less	no	yes	yes	Northeast	female	60-69	white	30k or less	0	0	0	0	0
0	any chance	no	no	important	safe	optimistic	agree	agree	yes	yes	yes	no	good	3 days or less	3 days or less	3 days or less	3 days or less	no	yes	yes	Northwest	female	60-69	white	31k-50k	0	0	0	0	0
0.5	any chance	yes		important	safe	not optimistic	agree	agree	yes	yes	yes	yes	good	3 days or less	3 days or less	3 days or less	3 days or less	no	no	yes	Northwest	female	30-39	hispanic	51k-75k	0	0.5	0.5	1	0.5
-0.1	any chance	no	no	not important	safe	not optimistic	disagree	disagree	yes	yes	yes	yes	poor	3 days or less	3 days or less	3 days or less	3 days or less	no	no	yes	Central	female	60-69	white	31k-50k	0	0	-0.5	0	0
0	any chance	no	no	important	safe	not optimistic	agree	disagree	yes	yes	yes	yes	poor	4 days or more	4 days or more	3 days or less	3 days or less	no	no	yes	Northeast	female	70+	white	30k or less	0	0	0	0	0
0	any chance	no	no	important	unsafe	optimistic	disagree	disagree	yes	yes	yes	yes	avg or not sure	4 days or more	3 days or less	3 days or less	3 days or less	no	no	yes	Southeast	female	70+	white	30k or less	0	0	0	0	0
0.1	any chance	no	no	important	unsafe	not optimistic	disagree	disagree	yes	yes	yes	yes	good	3 days or less	3 days or less	3 days or less	3 days or less	no	no	yes	Central	male	18-29	white	31k-50k	2.5	0	0	-2.5	0.5
-1.2	no chance	no	no	not important	safe	not optimistic	disagree	disagree	no	no	no	yes	good	3 days or less	3 days or less	3 days or less	3 days or less	no	yes	yes	Central	male	40-49	white	51k-75k	-3	0.5	-2	0.5	-2
-1.8	any chance	no	no	important	safe	optimistic	disagree	agree	yes	no	yes	yes	good	3 days or less	3 days or less	3 days or less	3 days or less	no	no	no	Central	male	18-29	black	30k or less	-3	0	-3	0	-3
0	any chance	no	no	important	safe	optimistic	agree	agree	yes	yes	yes	yes	avg or not sure	3 days or less	3 days or less	3 days or less	3 days or less	no	no	yes	Central	female	70+	white	dont know	0	-1	-1	2	0
0	any chance	no	no	important	unsafe	not optimistic	agree	disagree	yes	yes	yes	yes	good	3 days or less	3 days or less	3 days or less	3 days or less	no	no	yes	Central	female	70+	white	dont know	0	0	0	0	0
0	any chance	no	no	important	unsafe	optimistic	agree	disagree	yes	yes	yes	yes	good	3 days or less	3 days or less	3 days or less	3 days or less	no	no	yes	Northwest	female	70+	white	dont know	0	0	0	0	0
0	any chance	no	no	important	unsafe	optimistic	agree	agree		yes	yes	yes	poor	4 days or more	4 days or more	4 days or more	4 days or more	no	no	yes	Central	female	30-39	white	dont know	0	0	0	0	0
-0.9	any chance	yes		important	unsafe	not optimistic	disagree	disagree	yes	yes	yes	yes	good	3 days or less	3 days or less	3 days or less	3 days or less	no	no	yes	Central	female	60-69	black	30k or less	-2.5	-0.5	-0.5	-0.5	-0.5
-0.1	any chance	yes		important	safe	not optimistic	disagree	disagree	yes	yes	yes	yes	good	3 days or less	3 days or less	3 days or less	3 days or less	no	no	yes	Central	female	30-39	black	101k or more	-1	1	-1	0	0.5
-1	any chance	no	no	important	safe	optimistic	agree	disagree	yes	yes	yes	no	good	3 days or less	3 days or less	3 days or less	3 days or less	no	no	yes	Central	male	40-49	black	dont know	-1	0	-0.5	-2	-1.5
-0.1	any chance	no	no	important	unsafe	not optimistic	disagree	disagree	yes	yes	yes	yes	good	3 days or less	3 days or less	3 days or less	3 days or less	no	no	yes	Central	female	40-49	black	76k-100k	-1.5	0	0	0	1
-1.1	no chance	no	yes	important	safe	optimistic	disagree	disagree	yes	yes	yes	yes	good	3 days or less	3 days or less	3 days or less	3 days or less	no	no	yes	Central	male	70+	black	30k or less	-3	-1	0	0	-1.5
0.2	any chance	yes		important	safe	not optimistic	agree	agree	yes	yes	yes	yes	good	3 days or less	3 days or less	3 days or less	3 days or less	no	no	yes	Southeast	female	18-29	white	51k-75k	1	0.5	0	1.5	-2
-0.6	any chance	no	no	important	safe	not optimistic	agree	disagree	yes	no	yes	no	good	3 days or less	3 days or less	3 days or less	3 days or less	no	no	yes	Central	female	60-69	white	30k or less	0	0.5	-3	2.5	-3
-1.3	any chance	no	no	not important	safe	optimistic	agree	agree	yes	no	no	no	good	3 days or less	3 days or less	3 days or less	3 days or less	yes	yes	yes	Northwest	female	18-29	white	31k-50k	-2.5	-1.5	1	-0.5	-3
0.1	any chance	yes		important	unsafe	not optimistic	disagree	disagree	yes	no	yes	yes	good	3 days or less	3 days or less	3 days or less	3 days or less	no	no	yes	Southeast	male	40-49	other	101k or more	0	0	0	0	0.5
-0.5	any chance	no	no	important	unsafe	optimistic	disagree	disagree	yes	no	yes	yes	poor	4 days or more	4 days or more	3 days or less	3 days or less	yes	yes	yes	Central	male	18-29	white	dont know	-2.5	0	0	0	0
-0.7	any chance	no	yes	important	unsafe	not optimistic	disagree	disagree	yes	yes	yes	yes	good	3 days or less	4 days or more	3 days or less	3 days or less	no	no	yes	Central	female	40-49	black	dont know	0	1	-3	0	-1.5
-1	no chance	no	no	important	safe	optimistic	agree	agree	yes	no	no	no	good	3 days or less	3 days or less	3 days or less	3 days or less	yes	yes	yes	Southeast	male	40-49	other	101k or more	0	-1	-1	0	-3
0.4	any chance	no	no	important	unsafe	not optimistic	disagree	disagree	yes	yes	yes	yes	good	3 days or less	3 days or less	3 days or less	3 days or less	no	no	yes	Central	male	70+	hispanic	30k or less	0	0	2	0	0
-0.2	no chance	yes		important	safe	not optimistic	disagree	disagree	yes	yes	yes	yes	good	3 days or less	3 days or less	3 days or less	3 days or less	no	no	yes	Northeast	male	18-29	white	dont know	-2.5	-2	0	1.5	2
0	any chance	no	no	important	safe	not optimistic	agree	agree	yes	yes	yes	yes	good	3 days or less	3 days or less	3 days or less	3 days or less	no	no	yes	Northwest	male	70+	white	dont know	0	0	0	0	0
0	any chance	yes		important	safe	not optimistic	disagree	disagree	yes	yes	yes	yes	avg or not sure	4 days or more	4 days or more	4 days or more	4 days or more	no	no	yes	Central	male	18-29	white	dont know	0	0	0	0	0
0	any chance	yes		important	unsafe	not optimistic	disagree	disagree	yes	yes	yes	yes	good	3 days or less	3 days or less	3 days or less	3 days or less	no	no	yes	Central	male	30-39	white	dont know	0	0	0	0	0
0	any chance	yes		important	safe	not optimistic	agree	disagree	yes	yes	yes	yes	poor	4 days or more	4 days or more	3 days or less	4 days or more	no	no	yes	Central	male	30-39	white	dont know	0	0	0	0	0
-1.2	any chance	no	no	not important	safe	optimistic	agree	agree	yes	no	yes	no	good	3 days or less	3 days or less	3 days or less	3 days or less	yes	yes	yes	Northwest	female	60-69	other	dont know	0	-0.5	-2.5	-1	-2
0.3	any chance	no	no	important	safe	not optimistic	disagree	disagree	yes	yes	yes	yes	avg or not sure	4 days or more	4 days or more	3 days or less	4 days or more	no	no	yes	Northwest	female	70+	white	31k-50k	0	0	-0.5	-0.5	2.5
-1.2	no chance	no	no	not important	safe	not optimistic	agree	agree	yes	no	no	no	poor	3 days or less	3 days or less	3 days or less	3 days or less	yes	yes	yes	Southwest	male	50-59	white	76k-100k	-1.5	0	-3	-1.5	0
0.4	any chance	no	no	important	safe	not optimistic	disagree	disagree	yes	yes	yes	yes	avg or not sure	3 days or less	3 days or less	3 days or less	3 days or less	no	no	yes	Northwest	female	40-49	white	51k-75k	0.5	0.5	-1	3	-1
-0.2	any chance	no	no	important	unsafe	optimistic	disagree	agree	yes	yes	yes	no	good	3 days or less	3 days or less	3 days or less	3 days or less	yes	yes	yes	Northeast	female	60-69	white	dont know	0	0	0	-1	0
0	any chance	no	no	important	safe	not optimistic	agree	agree	yes	yes	yes	yes	good	4 days or more	3 days or less	3 days or less	3 days or less	no	no	yes	Central	female	50-59	white	dont know	0	0	0	0	0
0	any chance	no	no	important	unsafe	not optimistic	disagree	disagree	yes	yes	yes	yes	poor	3 days or less	4 days or more	3 days or less	3 days or less	no	no	yes	Northwest	male	40-49	other	31k-50k	-0.5	0	0	-0.5	1
-0.3	no chance	no	no	not important	safe	optimistic	agree	agree	yes	yes	yes	yes	avg or not sure	3 days or less	3 days or less	3 days or less	3 days or less	no	no	yes	Central	female	70+	white	dont know	1.5	-1.5	0	0	-1.5
0.1	any chance	no	no	important	safe	not optimistic	disagree	disagree	yes	yes	yes	yes	poor	4 days or more	4 days or more	4 days or more	4 days or more	no	no	yes	Northwest	female	30-39	white	dont know	-1.5	0.5	0.5	1.5	-0.5
0	any chance	yes		important	safe	optimistic	agree	agree	yes	yes	yes	yes	good	3 days or less	3 days or less	3 days or less	3 days or less	no	no	yes	Central	male	60-69	white	30k or less	0	0	0	0	0
0	any chance	no		important	safe	not optimistic	agree	agree	yes	yes	yes	yes	good	3 days or less	3 days or less	3 days or less	3 days or less	yes	no	yes	Southeast	female	70+	white	30k or less	0	0	0	0	0
-0.9	any chance	no	no	important	unsafe	not optimistic	disagree	disagree	yes	yes	yes	yes	poor	3 days or less	3 days or less	3 days or less	3 days or less	yes	no	yes	Central	female	18-29	black	dont know	-0.5	-1	-1	-1	-1
0.8	any chance	no	yes	important	safe	not optimistic	disagree	disagree	yes	yes	yes	yes	good	3 days or less	3 days or less	3 days or less	3 days or less	no	no	yes	Northwest	male	40-49	white	76k-100k	0	2	0	1.5	0.5
-1.5	no chance	no	no	not important	safe	optimistic	agree	agree	no	no	no	no	good	3 days or less	3 days or less	3 days or less	3 days or less	yes	yes	yes	Central	male	30-39	white	31k-50k	-3	0	0	-3	-1.5
-0.7	no chance	yes		important	safe	optimistic	agree	agree	yes	no	no	no	good	3 days or less	3 days or less	3 days or less	3 days or less	yes	yes	yes	Southeast	male	18-29	white	101k or more	-1.5	0	0.5	0.5	-3
-1.3	any chance	no	no	not important	safe	optimistic	agree	agree	yes	no	no	no	good	3 days or less	3 days or less	3 days or less	3 days or less	yes	yes	yes	Northwest	male	30-39	white	31k-50k	-2	0	-1.5	-0.5	-2.5
0.2	any chance	no	no	not important	safe	not optimistic	agree	agree	yes	yes	yes	yes	good	3 days or less	3 days or less	3 days or less	3 days or less	no	yes	yes	Northwest	female	30-39	white	31k-50k	0	2	-0.5	0.5	-1
0.2	any chance	no	no	important	safe	not optimistic	agree	agree		yes	yes	no	good	4 days or more	3 days or less	3 days or less	3 days or less	no	no	yes	Northeast	male	40-49	white	31k-50k	0	0	0	2	-1
-1.2	any chance	no	no	not important	unsafe	not optimistic	agree	disagree	yes	no	yes	yes	avg or not sure	4 days or more	4 days or more	4 days or more	4 days or more	no	no	yes	Northeast	female	18-29	black	51k-75k	0	2	-2.5	-3	-2.5
0	any chance	no	no	important	safe	not optimistic	agree	agree	yes	yes	yes	yes	good	3 days or less	3 days or less	3 days or less	3 days or less	no	no	yes	Northeast	male	60-69	white	dont know	0	0	1.5	-1.5	0
0	any chance	yes		important	unsafe	optimistic	agree	agree	yes	yes	yes	yes	poor	3 days or less	3 days or less	4 days or more	3 days or less	yes	no	yes	Southwest	female	70+	white	dont know	0	0	0	0	0
0	no chance	yes		important	safe	not optimistic	disagree	disagree	yes	yes	yes	yes	good	3 days or less	3 days or less	3 days or less	3 days or less	no	no	yes	Northwest	male	40-49	white	dont know	-1.5	0	1.5	0	0
0	any chance	no	no	not important	unsafe	optimistic	agree	disagree	yes	yes	yes	yes	good	3 days or less	3 days or less	3 days or less	3 days or less	no	yes	yes	Central	male	50-59	white	51k-75k	0	0	0	0	0
0.2	any chance	no	no	important	safe	not optimistic	agree	agree	yes	yes	yes	yes	good	4 days or more	3 days or less	3 days or less	3 days or less	yes	yes	yes	Northwest	female	60-69	white	51k-75k	0.5	0.5	-1	1	0
0	any chance	yes		important	safe	not optimistic	disagree	disagree	yes	yes	yes	yes	good	4 days or more	4 days or more	4 days or more	4 days or more	no	no	yes	Northeast	male	50-59	white	30k or less	0	2	-1.5	0.5	-1
-0.7	any chance	no	no	important	safe	optimistic	disagree	agree	yes	yes	yes	yes	avg or not sure	3 days or less	3 days or less	3 days or less	3 days or less	yes	yes	yes	Northeast	male	30-39	black	51k-75k	0.5	-2	0	0	-2
0.1	any chance	no	no	important	unsafe	not optimistic	disagree	disagree	yes	yes	yes	yes	avg or not sure	4 days or more	4 days or more	4 days or more	4 days or more	no	no	yes	Northeast	female	60-69	white	dont know	0	0	1	-0.5	0
0	any chance	no	no	important	safe	optimistic	agree	agree	yes	yes	yes	yes	good	3 days or less	3 days or less	3 days or less	3 days or less	no	no	yes	Central	female	30-39	other	31k-50k	0	0	0	0	0
-0.3	any chance	no	no	important	safe	optimistic	agree	disagree	yes	yes	yes	yes	good	3 days or less	3 days or less	3 days or less	3 days or less	yes	no	no	Northwest	male	18-29	white	31k-50k	0	-0.5	-1	0	0
0	no chance	no	no	important	safe	not optimistic	agree	disagree	yes	yes	yes	yes	avg or not sure	3 days or less	3 days or less	3 days or less	3 days or less	no	no	yes	Southeast	female	70+	white	30k or less	0	0	0	0	0
0	any chance	no	no	important	unsafe	optimistic	agree	agree	yes	yes	yes	yes	good	3 days or less	3 days or less	3 days or less	3 days or less	yes	yes	yes	Southwest	female	50-59	white	dont know	0	0	0	0	0
0.6	no chance	yes		important	unsafe	not optimistic	disagree	disagree	yes	yes	yes	yes	good	4 days or more	3 days or less	3 days or less	3 days or less	no	no	yes	Central	female	30-39	white	76k-100k	3	0	0	0	0
-0.3	no chance	no	no	not important	safe	optimistic	agree	agree	yes	yes	yes	no	good	3 days or less	3 days or less	3 days or less	3 days or less	no	no	yes	Northwest	male	18-29	white	31k-50k	-1	2.5	-3	2.5	-2.5
0	any chance	no	no	not important	safe	not optimistic	agree	agree	yes	yes	yes	yes	good	3 days or less	3 days or less	3 days or less	3 days or less	no	no	yes	Central	male	40-49	white	dont know	0	0	0	0	0
-0.8	any chance	no	no	important	safe	optimistic	disagree	agree	yes	no	yes	no	avg or not sure	3 days or less	3 days or less	3 days or less	3 days or less	no	yes	no	Northeast	female	30-39	white	dont know	-3	-1	1	0	-1
-0.1	any chance	no	no	important	unsafe	not optimistic		disagree	yes	yes	yes	yes	poor	4 days or more	4 days or more	3 days or less	4 days or more	no	yes	yes	Central	female	50-59	black	76k-100k	-3	-0.5	0	3	0
0.4	any chance	no		important	safe	not optimistic	disagree	disagree	yes	yes	yes	yes	good	3 days or less	3 days or less	3 days or less	3 days or less	no	no	yes	Southeast	male	50-59	hispanic	30k or less	1	0	1	0	0
0.1	any chance	no	no	important	unsafe	not optimistic	agree	disagree	yes	yes	yes	yes	good	3 days or less	3 days or less	3 days or less	3 days or less	yes	no	yes	Northeast	male	60-69	white	31k-50k	0.5	0	0	0	0
0.1	any chance	yes		important	unsafe	not optimistic	disagree	disagree	yes	yes	yes	yes	avg or not sure	4 days or more	4 days or more	4 days or more	4 days or more	no	no	yes	Northwest	male	18-29	white	dont know	0	0	0	0.5	0
-0.4	any chance	no	no	important	unsafe	not optimistic	disagree	agree	yes	yes	yes	yes	poor	3 days or less	3 days or less	3 days or less	3 days or less	no	no	yes	Central	female	40-49	black	51k-75k	0	-0.5	0	0	-1.5
0.2	any chance	yes		important	safe	not optimistic	agree	disagree	yes	yes	yes	yes	good	3 days or less	3 days or less	3 days or less	3 days or less	no	no	yes	Northwest	female	70+	white	dont know	1	0	0	0	0
0	no chance	no	no	not important	safe	optimistic	agree	agree	yes	yes	yes	yes	good	3 days or less	3 days or less	3 days or less	3 days or less	no	no	yes	Northwest	female	70+	white	31k-50k	0	0	0	0	0
0	any chance	yes		important	safe	optimistic	agree	agree	yes	yes	yes	yes	good	3 days or less	3 days or less	3 days or less	3 days or less	yes	no	yes	Northeast	female	60-69	white	dont know	0	0	0	0	0
-0.2	any chance	no	no	important	safe	optimistic	agree	agree	yes	no	yes	no	good	3 days or less	3 days or less	3 days or less	3 days or less	no	no	yes	Northeast	female	30-39	white	31k-50k	0.5	0	-3	1.5	0
-0.9	any chance	no	no	important	safe	optimistic	agree	disagree	yes	no	yes	no	avg or not sure	4 days or more	3 days or less	3 days or less	4 days or more	no	no	no	Northwest	male	30-39	white	30k or less	-1	0	-0.5	0	-3
-0.8	no chance	no	no	important	safe	optimistic	disagree	disagree	yes	yes	yes	yes	good	3 days or less	3 days or less	3 days or less	3 days or less	yes	no	yes	Central	female	30-39	black	31k-50k	-1.5	0	-1	-0.5	-1
-0.5	any chance	no	no	important	safe	not optimistic	agree	disagree	yes	yes	yes	yes	good	3 days or less	3 days or less	3 days or less	3 days or less	no	no	yes	Southwest	female	40-49	black	30k or less	-2	0.5	1	-0.5	-1.5
0	any chance	no	no	important	safe	not optimistic	disagree	disagree	yes	yes	yes	no	good	3 days or less	3 days or less	3 days or less	3 days or less	no	no	yes	Central	male	70+	white	30k or less	0	0	0	0	0
-0.1	any chance	no	no	not important	safe	not optimistic	agree	agree	no	no	yes	no	good	4 days or more	3 days or less	3 days or less	3 days or less	yes	yes	yes	Northeast	male	30-39	white	76k-100k	0	0	0	1	-1.5
0	any chance	no	no	important	safe	optimistic	agree	agree	yes	no	yes	yes	good	3 days or less	3 days or less	3 days or less	3 days or less	no	yes	yes	Northwest	male	18-29	white	51k-75k	0	0	0	0	0
0	any chance	no	no	important	safe	not optimistic	disagree	disagree	yes	yes	yes	yes	poor	4 days or more	4 days or more	3 days or less	4 days or more	no	no	yes	Southeast	female	60-69	other	51k-75k	0	0	0	0	0
0	no chance	no	no	not important	safe	optimistic	agree	agree	yes	no	yes	no	good	3 days or less	3 days or less	3 days or less	3 days or less	no	yes	yes	Northeast	male	40-49	white	76k-100k	1.5	0	0	0.5	-2
0.2	any chance	no		important	safe	not optimistic	agree	agree	yes	yes	yes	yes	avg or not sure	3 days or less	3 days or less	3 days or less	3 days or less	no	no	yes	Northwest	male	70+	white	30k or less	1	0	0	0.5	-0.5
-0.1	any chance	no	no	not important	safe	not optimistic	agree	disagree	yes	yes	yes	yes	good	3 days or less	3 days or less	3 days or less	3 days or less	yes	no	yes	Central	female	70+	white	dont know	0	0	0	0	-0.5
0.2	any chance	no	no	not important	safe	optimistic	agree	agree	yes	no	yes	no	good	3 days or less	3 days or less	3 days or less	3 days or less	no	yes	yes	Northwest	male	40-49	white	76k-100k	0	0	0	1	0
0	no chance	no	no	not important	safe	optimistic	agree	disagree	yes	yes	yes	yes	good	3 days or less	3 days or less	3 days or less	3 days or less	yes	yes	yes	Northwest	female	70+	white	31k-50k	0	0	0	0	0
0	any chance	no	no	important	safe	not optimistic	disagree	disagree	yes	yes	yes	no	good	4 days or more	3 days or less	3 days or less	3 days or less	no	no	yes	Southeast	male	70+	white	dont know	0	0	0	0	0
0.9	any chance	yes		important	safe	not optimistic	agree	disagree	yes	yes	yes	yes	avg or not sure	3 days or less	3 days or less	3 days or less	3 days or less	no	no	yes	Northwest	female	18-29	white	76k-100k	3	0	-1.5	1.5	1.5
-0.8	no chance	no	no	important	unsafe	optimistic	disagree	disagree	yes	yes	yes	yes	good	3 days or less	3 days or less	3 days or less	3 days or less	no	no	yes	Southeast	female	70+	black	dont know	-3	-1.5	0.5	0	0
-0.2	any chance	yes		important	safe	not optimistic	agree	agree	yes	no	yes	yes	good	3 days or less	3 days or less	3 days or less	3 days or less	yes	yes	yes	Southeast	female	18-29	white	dont know	0	-1	0	0	0
-0.6	any chance	yes		important	unsafe	not optimistic	disagree	disagree	yes	yes	yes	yes	good	4 days or more	4 days or more	4 days or more	4 days or more	no	no	yes	Central	female	18-29	black	dont know	-3	0	2	-2	0
1	any chance	no	no	important	unsafe	not optimistic	agree	agree	yes	yes	yes	yes	poor	3 days or less	3 days or less	3 days or less	3 days or less	yes	yes	yes	Northwest	female	70+	white	101k or more	1	1	0.5	1	1.5
-0.3	no chance	no	no	important	safe	not optimistic	agree	agree	yes	no	yes	yes	avg or not sure	3 days or less	3 days or less	3 days or less	3 days or less	no	no	yes	Southwest	female	30-39	white	30k or less	-1.5	0	0	0	0
0.4	any chance	no	no	important	safe	not optimistic	agree	disagree	yes	yes	yes	no	good	3 days or less	3 days or less	3 days or less	3 days or less	no	no	yes	Northwest	female	40-49	white	51k-75k	1	0	0	2	-1
0	any chance	no	no	important	unsafe	not optimistic	disagree	disagree	yes	yes	yes	no	good	3 days or less	3 days or less	3 days or less	3 days or less	no	no	yes	Northwest	male	60-69	white	30k or less	0	0	0	0	0
0.7	any chance	no	no	important	safe	not optimistic	agree	disagree	yes	yes	yes	no	good	3 days or less	3 days or less	3 days or less	3 days or less	no	no	yes	Northwest	male	50-59	white	101k or more	3	1	1	0	-1.5
0.5	any chance	no	no	important	safe	not optimistic	disagree	disagree	yes	yes	yes	yes	good	3 days or less	3 days or less	3 days or less	3 days or less	no	no	yes	Northwest	female	30-39	white	31k-50k	0.5	2	0	1	-1
-1	any chance	no	no	important	safe	not optimistic	agree	agree	yes	no	yes	no	good	3 days or less	3 days or less	3 days or less	3 days or less	no	no	no	Northwest	female	50-59	other	31k-50k	-1	-1	-3	1.5	-1.5
0.2	any chance	yes		important	unsafe	optimistic	agree	agree	yes	yes	yes	yes	avg or not sure	3 days or less	3 days or less	3 days or less	3 days or less	no	no	yes	Central	female	50-59	white	dont know	0	0	0	1	0
-0.2	any chance	no	no	important	safe	optimistic	agree	agree	yes	yes	yes	no	good	3 days or less	3 days or less	3 days or less	3 days or less	no	no	no	Northwest	male	18-29	white	31k-50k	-0.5	0	-0.5	0	0
0	any chance	yes		important	unsafe	not optimistic	agree	disagree	yes	yes	yes	yes	good	3 days or less	3 days or less	3 days or less	3 days or less	no	no	yes	Northwest	male	40-49	other	dont know	0	0	0	0	0
0.1	any chance	no	no	important	unsafe	optimistic	agree	disagree	yes	yes	yes	yes	good	3 days or less	3 days or less	3 days or less	3 days or less	no	no	yes	Northwest	female	60-69	other	31k-50k	0.5	0	0	0	0
0.2	any chance	no	no	important	safe	optimistic	agree	disagree	no	yes	yes	yes	avg or not sure	3 days or less	3 days or less	3 days or less	3 days or less	yes	no	yes	Northeast	female	70+	white	30k or less	-0.5	0	-1	-0.5	3
-0.3	no chance	no	no	not important	safe	optimistic	agree	agree	yes	no	yes	no	avg or not sure	3 days or less	3 days or less	3 days or less	3 days or less	no	yes	yes	Northwest	female	40-49	white	51k-75k	-1.5	-0.5	0.5	1.5	-1.5
0.3	any chance	no	no	important	safe	optimistic	agree	disagree	yes	yes	yes	no	good	3 days or less	3 days or less	3 days or less	3 days or less	no	no	yes	Central	female	40-49	white	30k or less	-1	-0.5	2.5	-1	1.5
0	no chance	no	no	important	safe	optimistic	disagree	disagree	yes	yes	yes	yes	good	4 days or more	4 days or more	4 days or more	4 days or more	no	no	yes	Central	male	60-69	white	dont know	0	0	0	0	0
-0.3	any chance	yes		important	safe	optimistic	agree	agree	yes	no	yes	no	good	3 days or less	3 days or less	3 days or less	3 days or less	no	yes	no	Northeast	female	40-49	white	31k-50k	-1.5	0.5	-0.5	0	0
1.1	any chance	no	no	important	safe	not optimistic	agree	agree	yes	yes	yes	yes	avg or not sure	4 days or more	3 days or less	3 days or less	3 days or less	no	no	yes	Central	female	30-39	white	101k or more	0	1	1	2	1.5
-0.1	any chance	no	no	important	safe	not optimistic	agree	agree	yes	no	yes	no	good	3 days or less	3 days or less	3 days or less	3 days or less	no	no	yes	Southeast	female	30-39	white	51k-75k	1	-0.5	0	-1.5	0.5
-0.2	any chance	no	no	important	unsafe	not optimistic	disagree	disagree	yes	yes	no	yes	poor	3 days or less	3 days or less	3 days or less	3 days or less	no	no	yes	Northeast	male	70+	white	31k-50k	-0.5	-0.5	0.5	0	-0.5
0.1	any chance	yes		important	unsafe	not optimistic	disagree	agree	yes	yes	yes	yes	good	3 days or less	3 days or less	3 days or less	3 days or less	no	yes	yes	Central	male	18-29	black	76k-100k	-3	1.5	0	1	1
0	no chance	no	no	important	safe	not optimistic	agree	agree	no	yes	yes	no	good	3 days or less	3 days or less	3 days or less	3 days or less	no	no	yes	Southwest	female	30-39	white	30k or less	0	0	0	3	-3
0	any chance	yes		important	safe	not optimistic	agree	agree	yes	yes	yes	no	good	3 days or less	3 days or less	3 days or less	3 days or less	yes	no	yes	Northeast	female	60-69	white	30k or less	0	0	0	0	0
0	no chance	no	no	not important	unsafe	not optimistic	disagree	disagree	yes	yes	yes	yes	good	3 days or less	3 days or less	3 days or less	3 days or less	no	no	yes	Central	male	40-49	white	dont know	0	0	0	0	0
0.8	any chance	no	no	important	safe	optimistic	agree	disagree	yes	yes	yes	no	good	3 days or less	3 days or less	3 days or less	3 days or less	yes	no	yes	Central	female	30-39	white	101k or more	0	0.5	0	2	1.5
0.4	any chance	no	no	important	safe	not optimistic	disagree	disagree	yes	yes	yes	yes	good	3 days or less	3 days or less	3 days or less	3 days or less	no	no	yes	Northwest	female	70+	white	30k or less	0.5	0.5	0	1.5	-0.5
0.1	any chance	no	no	not important	safe	optimistic	disagree	disagree	yes	yes	yes	yes	good	3 days or less	3 days or less	3 days or less	3 days or less	no	no	yes	Southeast	female	60-69	white	dont know	0.5	0	0	0	0
0	no chance	no	no	not important	safe	not optimistic	disagree	disagree	yes	yes	yes	yes	good	3 days or less	3 days or less	3 days or less	3 days or less	no	no	yes	Central	female	70+	white	30k or less	1.5	-0.5	-1	0	0
-0.1	any chance	no	no	important	safe	not optimistic	agree		yes	no	no	no	good	3 days or less	3 days or less	3 days or less	3 days or less	no	yes	yes	Northwest	male	70+	white	101k or more	1	-1.5	0	1	-1
1.1	any chance	no	yes	important	safe	not optimistic	agree	disagree	yes	yes	yes	yes	good	3 days or less	3 days or less	3 days or less	3 days or less	yes	yes	yes	Central	female	30-39	white	101k or more	0	0	2.5	3	0
0.4	any chance	yes		important	safe	not optimistic	agree	agree	yes	yes	yes	no	good	3 days or less	3 days or less	3 days or less	3 days or less	yes	yes	yes	Northeast	male	40-49	white	31k-50k	2	0	3	0	-3
-0.8	no chance	yes		not important	safe	optimistic	agree	agree	yes	no	yes	no	good	3 days or less	3 days or less	3 days or less	3 days or less	yes	no	yes	Northeast	female	60-69	white	dont know	-3	-1.5	0	0.5	0
0	any chance	no	no	important	safe	optimistic	agree	agree	yes	yes	yes	yes	avg or not sure	3 days or less	3 days or less	3 days or less	3 days or less	no	no	no	Northwest	female	18-29	white	30k or less	0	0	0	0	0
0.4	no chance	no	no	important	safe	optimistic	disagree	agree	yes	yes	yes	yes	good	3 days or less	3 days or less	3 days or less	3 days or less	no	yes	yes	Central	male	70+	white	51k-75k	0	0	0.5	1	0.5
-0.1	any chance	no	no	important	safe	optimistic	agree	agree	yes	yes	yes	no	good	3 days or less	3 days or less	3 days or less	3 days or less	yes	yes	no	Northwest	female	18-29	white	51k-75k	0	-0.5	-0.5	0	0.5
0.4	any chance	no	no	important	safe	not optimistic	agree	disagree	yes	yes	yes	yes	good	3 days or less	3 days or less	3 days or less	3 days or less	yes	no	yes	Northwest	male	18-29	white	31k-50k	1	-0.5	-1	0.5	2
-0.1	any chance	no	no	important	safe	optimistic	disagree	disagree	yes	yes	yes	yes	poor	3 days or less	3 days or less	3 days or less	3 days or less	no	no	no	Northwest	male	18-29	white	dont know	-1.5	0	0	0	1
0.5	no chance	no	no	important	unsafe	optimistic	disagree	agree	yes	yes	yes	yes	good	3 days or less	3 days or less	3 days or less	3 days or less	no	no	yes	Central	female	30-39	other	76k-100k	0.5	1	1	0	0
0.4	any chance	no	yes	important	safe	not optimistic	disagree	disagree	yes	yes	yes	yes	good	4 days or more	3 days or less	4 days or more	4 days or more	no	no	yes	Northeast	female	60-69	white	30k or less	0.5	0.5	0	0.5	0.5
0.4	any chance	no	no	important	unsafe	not optimistic	disagree	disagree	yes	yes	yes	yes	avg or not sure	3 days or less	3 days or less	4 days or more	4 days or more	no	no	yes	Northwest	female	60-69	white	30k or less	0	0.5	0	1.5	0
-0.2	any chance	no	yes	important	unsafe	not optimistic	disagree	disagree	yes	yes	yes	yes	good	4 days or more	4 days or more	3 days or less	3 days or less	no	no	yes	Southeast	male	40-49	black	31k-50k	0.5	-1	1.5	-1.5	-0.5
-0.3	any chance	no	no	not important	unsafe	not optimistic	agree	disagree	yes	no	yes	no	avg or not sure	3 days or less	3 days or less	3 days or less	3 days or less	no	yes	yes	Northeast	female	70+	white	dont know	-1.5	-1.5	0	0	1.5
-0.3	any chance	no	no	not important	safe	not optimistic	agree	disagree	yes	no	yes	yes	poor	4 days or more	4 days or more	4 days or more	4 days or more	no	no	yes	Northwest	female	50-59	white	dont know	-1.5	0.5	0	-0.5	0
0.3	any chance	no	no	important	safe	not optimistic	agree	agree	yes	yes	yes	yes	good	3 days or less	3 days or less	3 days or less	3 days or less	no	no	yes	Southwest	male	60-69	white	dont know	0	0	0	1.5	0
0	any chance	no	yes	not important	unsafe	optimistic	disagree	disagree	yes	yes	yes	no	poor	3 days or less	3 days or less	4 days or more	3 days or less	yes	yes	yes	Northeast	female	30-39	white	30k or less	0	0	0	0	0
0.2	any chance	no	no	important	safe	optimistic	agree	disagree	yes	yes	yes	no	avg or not sure	3 days or less	3 days or less	3 days or less	3 days or less	no	no	yes	Northeast	female	60-69	white	dont know	0	1	0	0	0
0.2	any chance	yes		important	unsafe	not optimistic	disagree	disagree	yes	yes	yes	no	good	3 days or less	3 days or less	4 days or more	3 days or less	no	no	yes	Central	female	60-69	white	dont know	1	0	0	0	0
0.2	any chance	no	no	not important	safe	optimistic	agree	agree	yes	yes	yes	no	good	3 days or less	3 days or less	3 days or less	3 days or less	yes	no	yes	Central	female	40-49	white	51k-75k	1	1	0	-1	0
-0.2	any chance	yes		not important	safe	optimistic	agree	agree	yes	no	yes	no	good	3 days or less	3 days or less	3 days or less	3 days or less	no	no	yes	Northeast	female	18-29	white	51k-75k	0	0	0	-2	1
-0.5	any chance	no	yes	not important	safe	not optimistic	disagree	agree	yes	no	yes	yes	avg or not sure	3 days or less	3 days or less	3 days or less	3 days or less	no	no	no	Northwest	male	18-29	white	31k-50k	0	-1	-1.5	0	0
-0.2	any chance	no	no	important	safe	optimistic	agree	agree	yes	no	no	no	good	3 days or less	3 days or less	3 days or less	3 days or less	yes	yes	yes	Southwest	male	40-49	white	76k-100k	-1	3	3	-3	-3
0.6	any chance	no	no	important	unsafe	not optimistic	disagree	disagree	yes	yes	yes	yes	good	3 days or less	3 days or less	4 days or more	3 days or less	no	no	yes	Northeast	female	60-69	white	31k-50k	1	2	1.5	-0.5	-1
0.3	any chance	no	no	important	unsafe	not optimistic	disagree	disagree	yes	yes	yes	no	good	3 days or less	3 days or less	3 days or less	3 days or less	no	no	yes	Northwest	female	70+	white	30k or less	0.5	0	0	2	-1
1.1	any chance	yes		important	safe	not optimistic	disagree	disagree	yes	yes	yes	yes	good	3 days or less	3 days or less	3 days or less	3 days or less	no	no	yes	Northwest	male	60-69	white	101k or more	1	1	2	0.5	1
0	any chance	no	no	important	unsafe	not optimistic	agree	agree	yes	no	yes	yes	good	3 days or less	3 days or less	3 days or less	3 days or less	no	no	yes	Central	male	40-49	black	101k or more	0	0	0	0	0
0.1	no chance	yes		important	unsafe	optimistic	disagree	disagree	yes	yes	yes	yes	good	3 days or less	3 days or less	3 days or less	3 days or less	no	no	yes	Southeast	male	50-59	white	dont know	0	0.5	0	0	0
-0.6	no chance	no	no	not important	safe	optimistic	agree	agree		yes	no	no	avg or not sure	3 days or less	3 days or less	3 days or less	3 days or less	no	yes	yes	Southeast	male	18-29	white	51k-75k	-1.5	-3	3	-1.5	0
0.6	any chance	yes		important	unsafe	optimistic	agree	disagree	no	yes	yes	yes	avg or not sure	3 days or less	3 days or less	3 days or less	3 days or less	no	no	yes	Central	female	60-69	white	51k-75k	-1	2.5	0.5	1	0
-0.7	any chance	no	no	important	safe	optimistic	agree	agree	yes	no	no	no	good	3 days or less	3 days or less	3 days or less	3 days or less	no	no	yes	Northeast	male	30-39	white	51k-75k	-1.5	-0.5	0	0	-1.5
0.3	no chance	no	no	important	safe	not optimistic	disagree	agree	yes	yes	yes	yes	good	3 days or less	3 days or less	3 days or less	3 days or less	yes	no	yes	Northeast	female	60-69	white	31k-50k	0	0	1.5	0	0
0.5	any chance	no	no	important	safe	not optimistic	disagree	disagree	yes	yes	yes	yes	good	3 days or less	3 days or less	3 days or less	3 days or less	no	no	yes	Central	female	70+	white	dont know	0	0	0	1.5	1
0.3	any chance	no	no	important	safe	optimistic	agree	disagree	yes	yes	yes	no	good	3 days or less	3 days or less	3 days or less	3 days or less	yes	yes	yes	Southeast	male	40-49	white	dont know	0	1	1	-0.5	0
0.3	any chance	no	no	important	safe	not optimistic	disagree	agree	yes	yes	yes	yes	avg or not sure	3 days or less	3 days or less	3 days or less	3 days or less	yes	no	yes	Northeast	female	60-69	white	dont know	0	1.5	0	0	0
0.8	any chance	no	no	important	safe	not optimistic	agree	disagree	yes	yes	yes	yes	avg or not sure	4 days or more	4 days or more	3 days or less	3 days or less	no	no	yes	Northwest	female	40-49	white	51k-75k	1.5	0.5	0	1	1
-0.1	any chance	no	no	not important	safe	not optimistic	agree	agree	yes	yes	yes	no	good	3 days or less	3 days or less	3 days or less	3 days or less	yes	yes	yes	Southeast	male	60-69	white	dont know	-2	0.5	0	3	-2
0	any chance	no	no	important	safe	optimistic	agree	agree	yes	no	yes	yes	good	3 days or less	3 days or less	3 days or less	3 days or less	no	no	yes	Northwest	male	30-39	white	dont know	-0.5	1	-0.5	0.5	-0.5
0.7	any chance	no		important	unsafe	not optimistic	disagree	disagree	yes	yes	yes	yes	avg or not sure	4 days or more	4 days or more	4 days or more	4 days or more	no	no	yes	Northeast	female	30-39	white	31k-50k	1	0	1	2	-0.5
0.3	any chance	no	no	not important	safe	not optimistic	disagree	disagree	yes	yes	yes	yes	good	3 days or less	3 days or less	3 days or less	3 days or less	no	no	yes	Southeast	female	70+	white	dont know	-3	-0.5	0.5	1.5	3
0.6	any chance	yes		important	safe	not optimistic	agree	agree	yes	yes	yes	yes	good	3 days or less	3 days or less	3 days or less	3 days or less	no	yes	yes	Northwest	female	18-29	white	dont know	0	1	1	1	0
-0.9	any chance	no	no	not important	safe	optimistic	agree	agree	no	no	no	yes	good	3 days or less	3 days or less	3 days or less	3 days or less	yes	yes	yes	Northwest	female	60-69	white	dont know	-3	0	0	0	-1.5
-0.4	any chance	no	no	not important	safe	optimistic	agree	agree	no	no	no	no	avg or not sure	4 days or more	4 days or more	3 days or less	3 days or less	yes	yes	yes	Central	female	18-29	white	76k-100k	-1	0.5	-0.5	-0.5	-0.5
0.3	no chance	no	no	important	safe	optimistic	disagree	disagree	yes	yes	yes	no	good	3 days or less	3 days or less	3 days or less	3 days or less	no	no	yes	Southwest	female	40-49	white	30k or less	-3	-1	3	3	-0.5
-0.2	any chance	no	no	important	unsafe	optimistic	disagree	disagree	yes	yes	yes	yes	good	3 days or less	3 days or less	3 days or less	3 days or less	no	no	yes	Southeast	female	40-49	black	30k or less	-2	3	0	-1.5	-0.5
0.8	any chance	no	no	not important	safe	optimistic	agree		yes	yes	yes	no	good	3 days or less	3 days or less	3 days or less	3 days or less	no	no	yes	Central	male	40-49	white	76k-100k	1	2.5	0	0	0.5
0.2	any chance	no	no	important	safe	not optimistic	disagree	disagree	yes	yes	yes	no	good	3 days or less	3 days or less	3 days or less	3 days or less	yes	no	yes	Central	female	18-29	white	dont know	-0.5	0	0	0.5	1
0.5	any chance	no	no	important	safe	optimistic	agree	agree	yes	yes	yes	no	good	3 days or less	3 days or less	3 days or less	3 days or less	no	no	yes	Northwest	female	40-49	white	30k or less	1.5	-1.5	0	1.5	1
0.9	any chance	no	no	important	safe	not optimistic	agree	agree	yes	yes	yes	yes	good	3 days or less	3 days or less	3 days or less	3 days or less	no	no	yes	Central	female	30-39	hispanic	dont know	1	1.5	0.5	1	0.5
1.3	any chance	no	no	important	safe	optimistic	agree	agree	yes	yes	yes	yes	good	3 days or less	3 days or less	3 days or less	3 days or less	no	no	yes	Central	female	30-39	white	101k or more	1.5	0.5	3	1.5	0
-0.9	any chance	no	no	not important	safe	optimistic	agree	agree	yes	no	no	no	avg or not sure	4 days or more	3 days or less	3 days or less	3 days or less	yes	no	yes	Northeast	female	30-39	white	31k-50k	-2.5	-0.5	-1.5	3	-3
0.1	no chance	no	no	important	safe	not optimistic	agree	disagree	yes	yes	yes	no	good	4 days or more	3 days or less	3 days or less	3 days or less	no	no	yes	Southwest	female	60-69	white	dont know	-2	-0.5	-1	1	3
0.1	any chance	no	no	important	safe	optimistic	agree	agree	yes	no	yes	no	good	3 days or less	3 days or less	3 days or less	3 days or less	no	yes	yes	Central	male	30-39	white	51k-75k	0	-0.5	-1	1.5	0.5
-0.4	any chance	no	no	important	unsafe	not optimistic	disagree	disagree	yes	yes	yes	yes	good	4 days or more	3 days or less	3 days or less	4 days or more	no	no	yes	Central	female	60-69	black	dont know	-1.5	0	-0.5	0	0
0.3	any chance	yes		important	unsafe	not optimistic	disagree	disagree	yes	yes	yes	no	good	4 days or more	4 days or more	4 days or more	4 days or more	no	no	yes	Southwest	female	60-69	white	dont know	-3	0	3	1.5	0
0	no chance	no	no	important	safe	optimistic	agree	agree	yes	yes	yes	yes	poor	3 days or less	3 days or less	3 days or less	3 days or less	yes	yes	yes	Northwest	female	50-59	other	51k-75k	0	0	0	0	0
0.3	no chance	no	no	important	unsafe	not optimistic	disagree	disagree	yes	yes	yes	yes	good	3 days or less	3 days or less	3 days or less	3 days or less	no	no	yes	Northeast	female	60-69	white	dont know	0	0.5	0	1	0
0.3	any chance	no	no	important	unsafe	not optimistic	disagree	disagree	yes	yes	yes	yes	good	3 days or less	3 days or less	3 days or less	3 days or less	yes	no	yes	Northwest	male	60-69	white	30k or less	-1.5	0	0	3	0
1	any chance	no	no	important	safe	optimistic	agree	agree	yes	yes	yes	yes	good	3 days or less	3 days or less	3 days or less	3 days or less	yes	no	yes	Northeast	male	50-59	white	101k or more	1.5	0.5	2	1	0
0	any chance	no	no	important	safe	optimistic	agree	agree	yes	no	yes	yes	avg or not sure	4 days or more	3 days or less	3 days or less	3 days or less	yes	no	yes	Central	female	30-39	white	dont know	0	0	0	0	0
1.2	any chance	no	no	important	safe	optimistic	disagree	disagree	yes	yes	yes	yes	good	3 days or less	3 days or less	3 days or less	3 days or less	no	no	yes	Northwest	male	60-69	white	101k or more	1.5	1	3	1	-0.5
0.6	any chance	no	no	important	safe	optimistic	agree	disagree		yes	yes	yes	good	3 days or less	3 days or less	3 days or less	3 days or less	no	no	yes	Central	female	18-29	white	30k or less	1.5	2	-1.5	0	1
0.7	any chance	no	yes	important	safe	not optimistic	agree	disagree	no	yes	yes	yes	avg or not sure	4 days or more	3 days or less	3 days or less	3 days or less	no	no	yes	Northwest	female	40-49	white	dont know	2	-1.5	0	1.5	1.5
0.1	any chance	no	no	important	safe	optimistic	agree	agree	yes	no	yes	no	good	3 days or less	3 days or less	3 days or less	3 days or less	no	no	yes	Northeast	female	40-49	white	dont know	-1	0	0	0.5	1
0.2	no chance	no	no	not important	safe	optimistic	agree	agree	yes	no	yes	no	good	3 days or less	3 days or less	3 days or less	3 days or less	no	no	yes	Central	male	60-69	white	101k or more	1	-0.5	1	2	-2.5
0.8	any chance	no	no	important	unsafe	not optimistic	disagree	disagree	yes	no	yes	yes	good	3 days or less	3 days or less	3 days or less	3 days or less	no	no	yes	Central	male	60-69	white	101k or more	-1	-1	2	2	2
-0.1	any chance	no	no	important	safe	optimistic	disagree	agree	yes	no	yes	no	avg or not sure	3 days or less	3 days or less	3 days or less	3 days or less	yes	yes	yes	Southwest	male	50-59	white	51k-75k	-1	2.5	-1	1.5	-2.5
0.6	any chance	no	no	important	unsafe	not optimistic	disagree	disagree	yes	yes	yes	yes	poor	4 days or more	4 days or more	4 days or more	4 days or more	no	no	yes	Northwest	male	50-59	white	31k-50k	2.5	1	0	0	-0.5
-0.1	any chance	yes		important	safe	optimistic	agree	agree	yes	yes	yes	no	good	3 days or less	3 days or less	3 days or less	3 days or less	no	no	no	Northwest	male	18-29	white	30k or less	0.5	0	0	0	-1
0.6	no chance	no	no	important	safe	optimistic	agree	agree	yes	yes	yes	yes	good	3 days or less	3 days or less	3 days or less	3 days or less	no	no	yes	Southeast	female	70+	white	31k-50k	2	1	0	1.5	-1.5
0.6	any chance	yes		important	unsafe	optimistic	agree	agree	yes	yes	yes	yes	avg or not sure	3 days or less	4 days or more	3 days or less	4 days or more	yes	no	yes	Northwest	female	40-49	white	30k or less	1.5	-1.5	0	0	3
0.9	any chance	no	no	not important	unsafe	optimistic	agree	disagree	yes	yes	yes	yes	good	3 days or less	3 days or less	3 days or less	3 days or less	no	yes	yes	Central	male	50-59	white	76k-100k	0	3	1.5	0	0
-0.9	no chance	no	no	important	safe	optimistic	agree	agree	yes	no	no	no	good	3 days or less	3 days or less	3 days or less	3 days or less	yes	no	yes	Southeast	female	60-69	white	51k-75k	-3	-0.5	0	0	-1
0.8	any chance	no	no	important	safe	not optimistic	disagree	disagree	yes	yes	yes	yes	good	3 days or less	3 days or less	3 days or less	3 days or less	no	no	yes	Northwest	female	70+	white	31k-50k	0	1	1	1	1
0.6	any chance	no	no	important	safe	not optimistic	agree	disagree	yes	yes	yes	yes	good	3 days or less	3 days or less	3 days or less	3 days or less	no	no	yes	Central	female	70+	white	dont know	0	0	0	1.5	1.5
0.6	any chance	no	no	important	safe	not optimistic	agree	agree	yes	yes	yes	yes	avg or not sure	3 days or less	3 days or less	3 days or less	3 days or less	no	no	yes	Southeast	female	70+	white	dont know	0	1	0	0	2
0.4	any chance	no	no	important	safe	not optimistic	agree	agree	no	no	yes	yes	avg or not sure	3 days or less	3 days or less	3 days or less	3 days or less	no	yes	yes	Northeast	male	18-29	white	31k-50k	0	-0.5	3	-3	2.5
-0.6	any chance	no	no	important	safe	optimistic	agree	agree	yes	no	no	no	avg or not sure	3 days or less	3 days or less	3 days or less	3 days or less	no	yes	yes	Northeast	female	60-69	white	30k or less	-3	2	-3	1.5	-0.5
0.4	no chance	yes		important	safe	optimistic	disagree	disagree	yes	yes	yes	yes	good	3 days or less	3 days or less	3 days or less	3 days or less	no	no	yes	Southeast	female	60-69	white	30k or less	1	1	0	0	0
0.6	any chance	no	no	important	unsafe	not optimistic	disagree	disagree	yes	yes	yes	yes	avg or not sure	4 days or more	4 days or more	3 days or less	4 days or more	no	no	yes	Northwest	female	60-69	white	30k or less	0	0	1	1	1
-0.2	any chance	yes		important	safe	optimistic	agree	disagree	yes	yes	yes	yes	avg or not sure	4 days or more	4 days or more	4 days or more	4 days or more	no	no	yes	Central	male	40-49	black	dont know	-3	0	0	0.5	1.5
0.3	any chance	no	no	important	safe	optimistic	agree	agree	yes	yes	yes	no	good	4 days or more	3 days or less	3 days or less	3 days or less	yes	no	yes	Southwest	female	30-39	white	dont know	0	0.5	0	1	0
0.2	no chance	no	no	not important	unsafe	not optimistic	agree	agree	yes	yes	yes	yes	good	3 days or less	3 days or less	3 days or less	3 days or less	no	no	yes	Northwest	female	60-69	white	30k or less	2	0	0	0	-1
0.2	no chance	no	no	not important	safe	optimistic	agree	agree	yes	no	yes	no	good	3 days or less	3 days or less	3 days or less	3 days or less	no	no	yes	Northeast	female	30-39	hispanic	31k-50k	-1	0	1	1	0
0.7	any chance	no	no	important	safe	not optimistic	agree	agree	yes	yes	yes	yes	good	3 days or less	3 days or less	3 days or less	3 days or less	yes	yes	yes	Southwest	female	60-69	white	51k-75k	0	1	1	1.5	0
-0.7	no chance	no	no	important	safe	optimistic	agree	agree	yes	no	yes	yes	avg or not sure	3 days or less	3 days or less	3 days or less	3 days or less	yes	yes	yes	Central	female	30-39	black	31k-50k	-3	-0.5	2	-0.5	-1.5
0.8	any chance	yes		important	safe	optimistic	agree	disagree	yes	yes	yes	yes	good	3 days or less	3 days or less	3 days or less	3 days or less	no	no	yes	Northeast	female	60-69	white	31k-50k	-1.5	0.5	2.5	0	2.5
-0.6	no chance	no	no	important	safe	optimistic	agree	agree	no	no	no	no	good	4 days or more	3 days or less	4 days or more	3 days or less	no	yes	yes	Northeast	male	18-29	white	31k-50k	-1.5	-1.5	-1.5	0.5	1
0.2	any chance	no	yes	important	unsafe	not optimistic	disagree	disagree	yes	no	yes	yes	good	3 days or less	3 days or less	3 days or less	3 days or less	no	no	no	Central	female	18-29	hispanic	30k or less	-3	1	0	0	3
0.6	any chance	no	no	important	safe	optimistic	disagree	disagree	yes	yes	yes	no	good	3 days or less	3 days or less	3 days or less	3 days or less	no	no	yes	Northeast	male	70+	white	31k-50k	1.5	-0.5	0	2	0
0.6	any chance	no	no	important	safe	optimistic	agree	agree	yes	yes	yes	yes	avg or not sure	3 days or less	3 days or less	3 days or less	3 days or less	yes	yes	yes	Northwest	female	30-39	white	dont know	1	0	0	1.5	0.5
0.7	any chance	yes		important	unsafe	optimistic	agree	disagree	yes	no	yes	no	good	3 days or less	3 days or less	3 days or less	3 days or less	no	no	yes	Northwest	male	60-69	white	101k or more	-2	-1	1.5	2.5	2.5
-0.5	no chance	no	no	not important	safe	optimistic	agree	agree	no	no	no	no	good	3 days or less	3 days or less	3 days or less	3 days or less	yes	yes	yes	Northwest	female	60-69	white	76k-100k	-2	0	0	0	-0.5
0.7	any chance	no	no	important	unsafe	not optimistic	disagree	disagree	no	yes	yes	yes	good	3 days or less	3 days or less	3 days or less	3 days or less	no	no	yes	Northwest	female	70+	white	30k or less	1.5	0	1	1.5	-0.5
0.7	any chance	no	no	important	unsafe	not optimistic	disagree	disagree	yes	yes	yes	yes	good	3 days or less	3 days or less	3 days or less	3 days or less	yes	no	yes	Central	female	70+	white	51k-75k	1	0	0	1.5	1
0.7	any chance	no	no	important	safe	optimistic	agree	disagree	yes	yes	yes	yes	good	3 days or less	3 days or less	3 days or less	3 days or less	no	no	yes	Central	female	18-29	white	30k or less	1	0	1	1	0.5
0.6	any chance	no	no	important	safe	not optimistic	agree	disagree	yes	yes	yes	no	good	3 days or less	3 days or less	3 days or less	3 days or less	no	no	yes	Northwest	female	60-69	white	51k-75k	-0.5	0.5	1.5	1.5	0
0.6	any chance	no	no	important	safe	not optimistic	agree	agree	yes	yes	yes	yes	good	3 days or less	3 days or less	3 days or less	3 days or less	no	no	yes	Northeast	male	18-29	white	dont know	1.5	1.5	0	0	0
0	any chance	no	no	important	unsafe	not optimistic	agree	agree	yes	no	yes	no	good	3 days or less	3 days or less	3 days or less	3 days or less	no	no	yes	Northwest	male	70+	white	dont know	0	0	0	0	0
1.4	any chance	no	no	important	unsafe	not optimistic	disagree	disagree	yes	yes	yes	yes	good	3 days or less	3 days or less	3 days or less	3 days or less	no	no	yes	Northwest	female	60-69	white	101k or more	1	0.5	1.5	2	2
-0.2	any chance	no		important	unsafe	not optimistic	disagree	disagree	yes	yes	yes	yes	avg or not sure	3 days or less	3 days or less	3 days or less	3 days or less	no	no	yes	Southeast	female	30-39	black	dont know	-1	0	0	0	0
0.5	no chance	no	no	important	safe	optimistic	disagree	disagree	yes	yes	yes	yes	good	3 days or less	3 days or less	3 days or less	3 days or less	no	no	yes	Southeast	female	70+	white	dont know	0	0.5	0	2	0
0.9	any chance	no	no	important	safe	not optimistic	disagree	disagree	yes	yes	yes	yes	good	3 days or less	3 days or less	3 days or less	3 days or less	no	no	yes	Southwest	female	70+	white	31k-50k	1.5	0	0	2.5	0.5
0.9	any chance	no	no	important	safe	not optimistic	disagree	disagree	yes	yes	yes	yes	good	3 days or less	3 days or less	3 days or less	3 days or less	no	no	yes	Northwest	female	70+	white	31k-50k	1	1	-1.5	1	3
0.7	any chance	yes		important	safe	not optimistic	agree	agree	yes	yes	yes	yes	good	3 days or less	3 days or less	3 days or less	3 days or less	no	no	yes	Southeast	female	70+	white	dont know	-0.5	0.5	0.5	1	2
1.1	any chance	yes		important	safe	not optimistic	disagree	disagree	yes	yes	yes	yes	good	3 days or less	3 days or less	3 days or less	3 days or less	no	no	yes	Central	female	18-29	hispanic	30k or less	2.5	1	0	2	0
0.1	any chance	yes		important	unsafe	optimistic	agree	disagree	yes	no	yes	no	poor	4 days or more	3 days or less	3 days or less	3 days or less	no	no	yes	Northeast	female	18-29	white	dont know	0.5	0	0	0	0
1	any chance	no	no	important	safe	not optimistic	disagree	disagree	yes	yes	yes	yes	good	3 days or less	3 days or less	4 days or more	3 days or less	no	no	yes	Central	female	40-49	white	51k-75k	1.5	1.5	0	2.5	-0.5
0.9	any chance	no	no	important	safe	optimistic	agree	agree	yes	yes	yes	yes	good	3 days or less	3 days or less	3 days or less	3 days or less	no	no	yes	Northwest	female	30-39	white	31k-50k	0	1.5	0	0	3
0.6	any chance	no	no	important	safe	optimistic	agree	disagree	yes	yes	yes	yes	good	3 days or less	3 days or less	3 days or less	3 days or less	no	no	yes	Northwest	female	50-59	white	dont know	0.5	1	-0.5	1.5	0.5
0	any chance	no	yes	important	unsafe	not optimistic	agree	disagree	no	no	yes	no	good	3 days or less	3 days or less	3 days or less	3 days or less	no	yes	yes	Southeast	male	18-29	black	101k or more	0	0	0	0	0
0.7	any chance	yes		important	unsafe	optimistic	agree	agree	yes	yes	yes	yes	good	4 days or more	4 days or more	3 days or less	3 days or less	yes	no	yes	Northwest	female	40-49	white	dont know	1	1	1	0.5	0
0.3	any chance	no	no	important	safe	not optimistic	disagree	disagree	yes	yes	yes	yes	avg or not sure	4 days or more	4 days or more	4 days or more	4 days or more	no	no	no	Northeast	female	18-29	white	30k or less	1	-0.5	0.5	2	-1.5
-0.2	no chance	no	no	important	safe	optimistic	agree	disagree	yes	yes	yes	yes	avg or not sure	3 days or less	3 days or less	3 days or less	3 days or less	no	no	yes	Southeast	female	40-49	black	30k or less	-0.5	0	0	0	-0.5
-0.3	any chance	no	yes	important	safe	not optimistic	disagree	disagree	yes	no	yes	yes	good	3 days or less	3 days or less	3 days or less	3 days or less	no	no	no	Northeast	male	50-59	white	30k or less	0	0	0	-1	-0.5
0.1	any chance	no	no	not important	safe	optimistic	agree	agree	yes	no	yes	no	good	3 days or less	3 days or less	3 days or less	3 days or less	no	yes	yes	Central	male	30-39	white	31k-50k	1.5	0	0	0	-1
0.7	any chance	no	no	important	safe	not optimistic	disagree	disagree	yes	yes	yes	no	good	3 days or less	3 days or less	3 days or less	3 days or less	no	no	yes	Northwest	female	30-39	white	51k-75k	0	0	2.5	0	1
1.3	any chance	yes		important	safe	not optimistic	disagree	disagree	yes	yes	yes	no	good	3 days or less	3 days or less	3 days or less	3 days or less	no	yes	yes	Northwest	male	40-49	white	76k-100k	2.5	2	0	2	0
0.3	any chance	no	no	not important	safe	optimistic	agree	agree	yes	yes	yes	no	good	4 days or more	3 days or less	3 days or less	3 days or less	yes	yes	yes	Northwest	female	70+	white	30k or less	-1.5	1.5	0	1	0.5
1.1	any chance	no	no	important	safe	not optimistic	agree	agree	yes	yes	yes	no	good	3 days or less	3 days or less	3 days or less	3 days or less	yes	no	yes	Central	male	18-29	white	101k or more	1	1.5	-0.5	2.5	1
0.3	any chance	no	no	important	safe	not optimistic	agree	disagree	yes	yes	yes	no	good	3 days or less	3 days or less	3 days or less	3 days or less	yes	no	yes	Northeast	male	60-69	white	30k or less	0	0	0	0	1.5
0.6	any chance	yes		important	safe	not optimistic	agree	disagree	no	yes	yes	yes	good	3 days or less	3 days or less	3 days or less	3 days or less	yes	no	yes	Central	female	70+	white	dont know	1.5	0	3	0	-1.5
0.9	any chance	no	no	important	safe	optimistic	agree	agree	yes	yes	yes	yes	good	3 days or less	3 days or less	3 days or less	3 days or less	yes	yes	yes	Northeast	male	40-49	white	51k-75k	-1.5	0	3	1.5	1.5
0.5	any chance	no	no	important	unsafe	not optimistic		disagree	yes	yes	yes	no	good	3 days or less	3 days or less	3 days or less	3 days or less	yes	yes	yes	Southwest	female	70+	white	dont know	-0.5	0	1	0	2
0.8	any chance	yes		important	safe	not optimistic	agree	disagree	yes	yes	yes	yes	good	3 days or less	3 days or less	3 days or less	3 days or less	yes	yes	yes	Northwest	female	60-69	white	51k-75k	1.5	0	0	2	0.5
0.7	any chance	no	no	important	safe	optimistic	agree	disagree	yes	yes	yes	yes	good	3 days or less	3 days or less	3 days or less	3 days or less	no	no	yes	Southwest	male	18-29	white	30k or less	1	1	1.5	0	0
-0.4	any chance	yes		important	safe	optimistic	disagree	disagree	yes	no	yes	no	good	3 days or less	3 days or less	3 days or less	3 days or less	no	no	yes	Central	female	40-49	black	31k-50k	-1	-0.5	1	-0.5	-1
0.1	no chance	no	no	important	safe	not optimistic	disagree	disagree	yes	yes	yes	yes	good	3 days or less	3 days or less	3 days or less	3 days or less	no	yes	yes	Central	female	40-49	black	31k-50k	-1	-3	0	1.5	3
-0.3	no chance	no	no	important	safe	not optimistic	disagree	disagree	yes	yes	yes	yes	good	3 days or less	3 days or less	3 days or less	3 days or less	no	no	yes	Central	male	50-59	black	31k-50k	0	-1.5	-1.5	1.5	0
0.6	no chance	yes		important	unsafe	not optimistic	disagree	disagree	yes	yes	yes	yes	poor	3 days or less	3 days or less	3 days or less	3 days or less	no	no	yes	Central	female	70+	white	30k or less	-0.5	0.5	1.5	0.5	1
0.6	no chance	no	yes	important	safe	optimistic	disagree	disagree	yes	yes	yes	yes	good	3 days or less	3 days or less	3 days or less	3 days or less	no	no	yes	Central	female	70+	white	30k or less	1	0	1	0	1
1.4	any chance	no	no	important	safe	optimistic	agree	agree	yes	yes	yes	yes	good	3 days or less	3 days or less	3 days or less	3 days or less	no	no	yes	Central	male	60-69	white	101k or more	0	0	3	1	3
0.5	any chance	no	no	not important	safe	optimistic	agree	disagree	no	yes	yes	yes	avg or not sure	3 days or less	3 days or less	3 days or less	3 days or less	no	no	yes	Southwest	male	70+	white	30k or less	-0.5	1	0	3	-1
0.8	any chance	no	no	important	safe	not optimistic	agree	disagree	yes	yes	yes	yes	avg or not sure	3 days or less	3 days or less	3 days or less	3 days or less	no	no	yes	Northeast	female	70+	white	30k or less	-2	2	2	2	0
0.9	any chance	yes		important	safe	optimistic	agree	agree	yes	yes	yes	yes	poor	3 days or less	3 days or less	3 days or less	3 days or less	no	no	yes	Northeast	female	40-49	white	dont know	2	2	-1	2	-0.5
0.4	any chance	no	yes	important	unsafe	optimistic	disagree	disagree	yes	yes	yes	yes	good	3 days or less	3 days or less	4 days or more	3 days or less	no	no	no	Central	male	40-49	white	30k or less	0	2	0	0	0
0.6	no chance	yes		important	unsafe	optimistic	agree	agree	yes	yes	yes	no	good	3 days or less	3 days or less	3 days or less	3 days or less	no	no	yes	Northwest	female	70+	white	31k-50k	1.5	1.5	0	0	0
1	any chance	yes		not important	safe	not optimistic	agree	disagree	yes	yes	yes	yes	good	3 days or less	3 days or less	3 days or less	3 days or less	no	no	yes	Northwest	male	50-59	white	76k-100k	-2	0.5	1	3	2.5
0	any chance	yes		important	safe	optimistic	disagree	disagree	yes	yes	yes	yes	good	3 days or less	3 days or less	3 days or less	3 days or less	no	yes	yes	Central	female	30-39	black	30k or less	0	0	0	0	0
0.8	any chance	no	no	important	unsafe	not optimistic	agree	agree	yes	yes	yes	no	avg or not sure	3 days or less	4 days or more	3 days or less	3 days or less	no	no	yes	Northeast	female	70+	white	31k-50k	1	0	0	1	2
-0.3	no chance	no	no	important		not optimistic	disagree	disagree	yes	yes	yes	yes	avg or not sure	3 days or less	3 days or less	3 days or less	3 days or less	no	no	yes	Southeast	female	30-39	black	dont know	-1	-0.5	0	0	0
-0.2	no chance	no	no	important	unsafe	optimistic	disagree	disagree	yes	yes	yes	yes	good	3 days or less	3 days or less	4 days or more	3 days or less	no	no	yes	Central	male	18-29	black	51k-75k	-2.5	2	2	0	-2.5
0	any chance	no	no	important	safe	not optimistic	disagree	disagree	yes	yes	yes	yes	good	3 days or less	3 days or less	3 days or less	3 days or less	no	no	no	Central	male	30-39	black	76k-100k	0	0	0	0	0
0.7	no chance	yes		important	safe	optimistic	agree	agree	yes	no	yes	no	good	3 days or less	3 days or less	3 days or less	3 days or less	no	yes	yes	Central	female	30-39	white	76k-100k	0.5	2	0	1	0
0	any chance	yes		not important	safe	optimistic	agree	agree	yes	no	yes	no	good	3 days or less	3 days or less	3 days or less	3 days or less	no	no	yes	Northeast	female	70+	white	30k or less	0	0	0	0	0
0	any chance	no	no	important	safe	optimistic	agree	agree	no	no	no	no	good	3 days or less	3 days or less	3 days or less	3 days or less	yes	yes	yes	Southeast	male	30-39	white	76k-100k	0	0	0	0	0
1	any chance	no	yes	important	safe	not optimistic	disagree	disagree	yes	yes	yes	yes	avg or not sure	3 days or less	3 days or less	3 days or less	3 days or less	no	no	yes	Central	female	70+	white	31k-50k	0	0.5	2	3	-0.5
0	any chance	yes		important	safe	not optimistic	disagree	disagree	yes	yes	yes	yes	avg or not sure	3 days or less	3 days or less	3 days or less	3 days or less	no	yes	yes	Southeast	female	70+	black	dont know	0	0	0	0	0
-0.8	no chance	yes		important	safe	optimistic	disagree	disagree	yes	no	yes	yes	avg or not sure	4 days or more	4 days or more	4 days or more	4 days or more	no	no	yes	Southwest	female	50-59	black	dont know	-0.5	-1	-0.5	-1	-1
0.6	any chance	no	no	important	safe	not optimistic	disagree	disagree	yes	yes	yes	yes	good	3 days or less	3 days or less	3 days or less	3 days or less	no	no	yes	Central	male	30-39	black	101k or more	-1.5	-1.5	1.5	1.5	3
1	any chance	no	no	important	safe	optimistic	agree	disagree	yes	yes	yes	yes	good	3 days or less	3 days or less	3 days or less	3 days or less	no	yes	yes	Northwest	male	30-39	white	31k-50k	1.5	1	1	1.5	0
0.3	any chance	no	no	not important	safe	not optimistic	agree	agree	yes	no	no	no	avg or not sure	4 days or more	4 days or more	3 days or less	3 days or less	no	yes	yes	Central	female	40-49	white	101k or more	-0.5	0	1	2	-1
-0.4	no chance	no	no	not important	safe	not optimistic	agree	agree	yes	no	yes	no	avg or not sure	4 days or more	3 days or less	4 days or more	4 days or more	yes	no	yes	Northeast	male	18-29	white	30k or less	-3	0	2	-0.5	-0.5
0.9	any chance	yes		important	unsafe	not optimistic	disagree	disagree	no	yes	yes	yes	avg or not sure	4 days or more	3 days or less	4 days or more	4 days or more	no	no	yes	Northeast	male	70+	white	51k-75k	1	0	1	2.5	0
1.1	any chance	no	no	important	unsafe	not optimistic	disagree	disagree	yes	yes	yes	yes	good	3 days or less	3 days or less	3 days or less	3 days or less	no	no	yes	Northwest	male	30-39	hispanic	dont know	0.5	2	0	1.5	1.5
0.6	any chance	no	no	important	safe	not optimistic	agree	agree	yes	yes	yes	yes	good	3 days or less	3 days or less	3 days or less	3 days or less	yes	no	yes	Central	male	70+	white	dont know	-1	0.5	0	3	0.5
1.3	no chance	no	no	important	unsafe	not optimistic	agree	disagree	yes	yes	yes	yes	good		3 days or less	3 days or less	3 days or less	no	no	yes	Southeast	female	50-59	white	101k or more	0	1.5	1	3	1
0.3	any chance	no		important	unsafe	not optimistic	agree	agree	yes	yes	yes	yes	poor	3 days or less	3 days or less	3 days or less	3 days or less	no	no	no	Central	male	70+	white	dont know	1	0	0	0.5	0
0	any chance	no	no	not important	safe	not optimistic	agree	agree	yes	no	yes	no	good	3 days or less	3 days or less	3 days or less	3 days or less	no	yes	yes	Central	male	30-39	white	dont know	0	0	0	0	0
0.7	any chance	no	no	not important	safe	not optimistic	disagree	agree	yes	yes	yes	yes	good		3 days or less	4 days or more	3 days or less	no	no	yes	Central	male	18-29	white	51k-75k	-1.5	0.5	1.5	1.5	1.5
0.7	no chance	no	yes	important	unsafe	optimistic	agree	agree	yes	yes	yes	yes	good	3 days or less	3 days or less	3 days or less	3 days or less	no	no	yes	Southwest	female	50-59	white	51k-75k	0.5	2	-0.5	1.5	0
0	any chance	no	yes	important		not optimistic	disagree	disagree	yes	yes	yes	yes	avg or not sure	3 days or less	3 days or less	3 days or less	3 days or less	no	yes	yes	Southeast	female	60-69	black	30k or less	-1	0.5	0	0.5	0
0.8	any chance	yes		important	safe	not optimistic	disagree	disagree	yes	yes	yes	yes	avg or not sure	3 days or less	3 days or less	3 days or less	3 days or less	no	no	yes	Northeast	female	60-69	white	30k or less	2.5	0.5	0	2	-1
-0.1	no chance	no	no	not important	safe	optimistic	agree	agree	yes	no	yes	no	avg or not sure	3 days or less	3 days or less	3 days or less	3 days or less	no	no	yes	Central	male	40-49	white	30k or less	0	-0.5	0	1.5	-1.5
0	no chance	no	no	not important	unsafe	not optimistic	disagree	disagree	yes	yes	yes	yes	good	3 days or less	3 days or less	3 days or less	3 days or less	no	no	yes	Northeast	male	50-59	black	76k-100k	0	0	0	0	0
0.3	any chance	yes		important	safe	not optimistic	disagree	disagree	yes	yes	yes	yes	avg or not sure	4 days or more	3 days or less	3 days or less	3 days or less	no	no	yes	Northeast	female	40-49	black	31k-50k	-2.5	0	2	2	0
0	any chance	no	no	important	safe	not optimistic	disagree	disagree	yes	yes	yes	yes	good	3 days or less	3 days or less	3 days or less	3 days or less	no	no	yes	Southwest	male	60-69	black	51k-75k	0	3	-3	-1.5	1.5
1	any chance	no	no	not important	unsafe	not optimistic	disagree	disagree	yes	yes	yes	yes	good	3 days or less	3 days or less	3 days or less	3 days or less	no	no	yes	Northeast	female	30-39	hispanic	dont know	1	1.5	1	1.5	0
0.1	any chance	no	no	not important	safe	optimistic	agree	agree	yes	no	yes	no	good	3 days or less	3 days or less	3 days or less	3 days or less	yes	yes	yes	Southeast	female	40-49	white	dont know	-1	0	0.5	0.5	0.5
0.8	any chance	yes		important	unsafe	not optimistic	agree	agree	yes	yes	yes	no	good	3 days or less	3 days or less	3 days or less	3 days or less	no	no	yes	Northwest	female	40-49	white	dont know	0	1.5	0	0	2.5
0.6	any chance	no	no	important	safe	not optimistic	agree	disagree	yes	yes	yes	no	avg or not sure	3 days or less	3 days or less	3 days or less	3 days or less	no	no	yes	Northeast	male	18-29	white	dont know	0.5	0	2.5	0	0
0	no chance	no	no	important	unsafe	optimistic	disagree	disagree	yes	yes	yes	yes	good	3 days or less	3 days or less	3 days or less	3 days or less	no	no	yes	Central	female	70+	black	31k-50k	0	0	0	0	0
0.9	any chance	no	no	important	safe	optimistic	disagree	disagree	yes	yes	yes	yes	good	3 days or less	3 days or less	3 days or less	3 days or less	no	no	yes	Central	female	70+	white	30k or less	0	0	1.5	0	3
0.9	any chance	no	no	important	safe	not optimistic	disagree	disagree	yes	yes	yes	yes	good	3 days or less	3 days or less	3 days or less	3 days or less	no	no	yes	Northwest	female	70+	white	30k or less	0.5	2.5	0	1.5	0
1.5	any chance	yes		important	safe	not optimistic	agree	agree	yes	yes	yes	yes	avg or not sure	4 days or more	4 days or more	3 days or less	3 days or less	no	no	yes	Southeast	female	30-39	white	76k-100k	1.5	0	3	0	3
0.3	any chance	no	no	not important	safe	optimistic	agree	agree	yes	yes	yes	yes	good	3 days or less	3 days or less	3 days or less	3 days or less	yes	yes	no	Northeast	female	60-69	white	31k-50k	-1.5	1.5	3	0	-1.5
0.8	any chance	no	yes	important	safe	optimistic	agree	disagree	yes	yes	yes	yes	good	3 days or less	3 days or less	3 days or less	3 days or less	yes	no	yes	Southwest	female	50-59	white	51k-75k	1	1.5	1.5	0	0
0.8	any chance	no	no	important	unsafe	optimistic	agree	agree	yes	yes	yes	yes	avg or not sure	4 days or more	3 days or less	3 days or less	3 days or less	no	no	yes	Central	male	70+	white	dont know	0	0.5	0	1.5	2
0	any chance	no	no	important	unsafe	not optimistic	disagree	disagree	yes	yes	yes	yes	good	3 days or less	3 days or less	3 days or less	3 days or less	no	no	yes	Central	female	70+	black	dont know	0	0	0	0	0
0.8	any chance	no	no	important	safe	optimistic	agree	agree	yes	yes	yes	yes	good	3 days or less	3 days or less	3 days or less	3 days or less	yes	no	yes	Northeast	male	60-69	white	31k-50k	1	0	1.5	1.5	0
0.7	any chance	no	no	not important	unsafe	optimistic	agree	agree	yes	yes	yes	no	good	3 days or less	3 days or less	3 days or less	3 days or less	yes	yes	yes	Northwest	male	30-39	hispanic	dont know	0.5	0.5	0.5	2	0
0.6	any chance	no	no	important	safe	not optimistic	disagree	disagree	no	yes	yes	yes	good	3 days or less	3 days or less	3 days or less	3 days or less	yes	no	yes	Northeast	male	60-69	white	dont know	-2	0	1	1.5	2.5
0	any chance	yes		important	safe	not optimistic	disagree	disagree	yes	yes	yes	yes	good	3 days or less	3 days or less	3 days or less	3 days or less	no	no	yes	Northeast	female	30-39	black	dont know	0	0	0	0	0
1.2	any chance	no	yes	important	safe		agree	agree	yes	yes	yes	yes	good	3 days or less	3 days or less	3 days or less	3 days or less	no	yes	yes	Central	male	40-49	white	51k-75k	0	0	3	3	0
-0.5	no chance	no	no	important	safe	not optimistic	agree	disagree	yes	yes	yes	yes	good	3 days or less	3 days or less	3 days or less	3 days or less	yes	no	yes	Southeast	male	50-59	black	dont know	-3	-1	-3	3	1.5
0.5	no chance	no	no	not important	safe	optimistic	agree	disagree	yes	yes	yes	yes	avg or not sure	3 days or less	3 days or less	3 days or less	3 days or less	no	no	yes	Central	female	70+	white	dont know	0	0.5	2	-0.5	0.5
0	any chance	yes		important	safe	not optimistic	disagree	disagree	yes	yes	yes	yes	good	3 days or less	3 days or less	3 days or less	3 days or less	no	no	yes	Southwest	female	60-69	black	30k or less	-0.5	-2.5	0	0	3
0	any chance	yes		important	safe	not optimistic	disagree	disagree	yes	yes	yes	yes	good	3 days or less	3 days or less	3 days or less	3 days or less	no	no	yes	Southeast	female	60-69	black	30k or less	0	0	0	0	0
-0.8	any chance	no	no	not important	safe	optimistic	agree	agree	yes	no	no	no	good	3 days or less	3 days or less	3 days or less	3 days or less	yes	no	yes	Central	male	70+	white	dont know	-0.5	-0.5	0	-1	-2
0.7	any chance	no	no	important	safe	optimistic	disagree	agree	yes	yes	yes	yes	avg or not sure	3 days or less	3 days or less	3 days or less	3 days or less	yes	no	yes	Northwest	male	70+	white	dont know	0	0.5	0	2.5	0.5
-1.2	no chance	yes		important	safe	not optimistic	disagree	disagree	yes	no	yes	no	good	3 days or less	3 days or less	3 days or less	4 days or more	no	no	no	Central	female	18-29	black	dont know	0	0	0	-3	-3
1.5	any chance	no	yes	important	safe	not optimistic	disagree	disagree	yes	yes	yes	yes	avg or not sure	4 days or more	4 days or more	4 days or more	4 days or more	yes	yes	yes	Northwest	male	60-69	white	101k or more	0	2	2.5	3	0
0.6	any chance	no	no	not important	unsafe	not optimistic	disagree	disagree	yes	yes	yes	yes	poor	3 days or less	3 days or less	3 days or less	3 days or less	yes	no	yes	Northeast	female	18-29	white	30k or less	0	1.5	1.5	0	0
0	any chance	no	no	important	safe	not optimistic	disagree	disagree	yes	yes	yes	yes	good	3 days or less	3 days or less	3 days or less	3 days or less	no	no	yes	Central	male	70+	black	30k or less	0	0	0	0	0
0	any chance	no	no	important	safe	not optimistic	disagree	disagree	yes	yes	yes	yes	good	3 days or less	3 days or less	3 days or less	3 days or less	no	no	yes	Central	male	18-29	black	30k or less	-0.5	0.5	-3	0	3
-0.2	no chance	no	yes	not important	safe	not optimistic	agree	agree	yes	no	yes	no	avg or not sure	3 days or less	3 days or less	3 days or less	3 days or less	yes	no	yes	Northwest	female	30-39	white	30k or less	-3	-1	3	-3	3
0	no chance	no	no	not important	safe	optimistic	agree	disagree	no	yes	yes	no	poor	4 days or more	4 days or more	4 days or more	4 days or more	no	yes	no	Northeast	female	30-39	white	30k or less	0	0	0	0	0
0.9	no chance	no	no	important	safe	optimistic	agree	disagree	yes	yes	yes	yes	good	3 days or less	3 days or less	3 days or less	3 days or less	yes	no	yes	Northwest	female	50-59	hispanic	30k or less	0.5	3	0.5	0.5	0
1.1	any chance	no	no	important	safe	not optimistic	agree	agree	yes	no	yes	no	avg or not sure	3 days or less	3 days or less	3 days or less	3 days or less	yes	no	yes	Southeast	female	40-49	white	101k or more	-1	2	2	3	-0.5
0.4	any chance	no	no	important	unsafe	optimistic	disagree	disagree	yes	yes	yes	yes	avg or not sure	4 days or more	3 days or less	3 days or less	3 days or less	no	no	yes	Northeast	female	40-49	black	31k-50k	-0.5	1	0	1.5	0
0.6	any chance	no	no	not important	safe	optimistic	agree	agree	yes	no	yes	no	good	3 days or less	3 days or less	3 days or less	3 days or less	yes	yes	yes	Northwest	female	50-59	white	76k-100k	0	0	0.5	2.5	0
-0.3	no chance	yes		important	safe	not optimistic	disagree	disagree	yes	yes	yes	yes	good	3 days or less	3 days or less	3 days or less	3 days or less	no	no	yes	Northeast	male	50-59	black	dont know	0	-0.5	-0.5	-0.5	0
0.8	any chance	yes		important	safe	optimistic	disagree	disagree	yes	yes	yes	yes	good	3 days or less	3 days or less	3 days or less	3 days or less	no	yes	no		female	30-39	white	31k-50k	1	0.5	1.5	0.5	0.5
1	any chance	no	no	important	unsafe	not optimistic	agree	agree	yes	yes	yes	yes	good	3 days or less	3 days or less	3 days or less	3 days or less	no	no	yes	Central	female	70+	white	30k or less	3	0.5	3	-1.5	0
-0.6	any chance	no	no	not important	safe	optimistic	agree	agree	yes	no	no	no	avg or not sure	4 days or more	3 days or less	4 days or more	3 days or less	yes	yes	yes	Southwest	male	50-59	white	51k-75k	-3	3	0	0	-3
1	any chance	no	no	important	unsafe	not optimistic	disagree	disagree	yes	yes	yes	yes	avg or not sure	3 days or less	3 days or less	3 days or less	3 days or less	no	no	yes	Central	female	18-29	white	30k or less	1.5	1.5	1.5	0	0.5
1	any chance	no	no	important	safe	not optimistic	agree	agree	yes	yes	yes	yes	good	3 days or less	3 days or less	3 days or less	3 days or less	no	no	yes	Central	female	18-29	white	30k or less	1	2	0.5	0.5	1
1.1	any chance	yes		important	safe	not optimistic	agree	agree	yes	yes	yes	yes	avg or not sure	3 days or less	3 days or less	3 days or less	3 days or less	no	no	yes	Central	female	40-49	white	dont know	0.5	2.5	2.5	2.5	-2.5
1.5	any chance	no	no	important	safe	not optimistic	agree	agree	yes	yes	yes	yes	good	3 days or less	3 days or less	3 days or less	3 days or less	yes	yes	yes	Northeast	male	50-59	white	101k or more	2	1	1	1.5	2
1.6	any chance	no	no	not important	safe	optimistic	agree	agree	yes	yes	yes	yes	good	3 days or less	3 days or less	3 days or less	3 days or less	yes	yes	yes	Northwest	female	40-49	white	101k or more	1	3	1.5	1.5	1
0.1	any chance	no	no	important	safe	not optimistic	disagree	disagree	yes	yes	yes	yes	avg or not sure	3 days or less	3 days or less	3 days or less	3 days or less	no	no	yes	Central	female	70+	black	dont know	0	-0.5	0	1	0
1	any chance	no		important	safe	not optimistic	disagree	disagree	yes	yes	yes	yes	good	3 days or less	3 days or less	3 days or less	3 days or less	yes	yes	yes	Northwest	male	30-39	white	51k-75k	2	1	0	3	-1
0.8	any chance	no	no	important	unsafe	not optimistic	agree	disagree	yes	yes	yes	no	avg or not sure	3 days or less	4 days or more	3 days or less	3 days or less	no	no	yes	Southwest	female	70+	white	dont know	0	1	0	3	0
0.8	any chance	no	no	important	safe	not optimistic	disagree	disagree	yes	yes	yes	no	avg or not sure	4 days or more	3 days or less	3 days or less	3 days or less	no	no	yes	Northwest	female	18-29	white	dont know	1	3	-3	0	3
0.5	any chance	no	no	important	unsafe	not optimistic	agree	disagree	yes	no	yes	no	good	3 days or less	3 days or less	3 days or less	3 days or less	no	no	yes	Northwest	female	60-69	white	51k-75k	0.5	0.5	0	1	0.5
1.3	any chance	no	no	not important	safe	optimistic	agree	agree	yes	yes	yes	yes	good	3 days or less	4 days or more	3 days or less	3 days or less	yes	no	yes	Central	female	50-59	white	101k or more	2	2.5	0	2	0
-0.3	any chance	no	no	not important	safe	optimistic	agree	agree	no	no	no	no	good	3 days or less	3 days or less	3 days or less	3 days or less	no	yes	yes	Northwest	male	30-39	white	31k-50k	-1	0.5	0	1	-2
0	any chance	no	yes	important	unsafe	optimistic	disagree	disagree	yes	yes	yes	yes	avg or not sure	4 days or more	3 days or less	4 days or more	3 days or less	no	no	yes	Southeast	male	60-69	black	30k or less	0	0	0	0	0
0.6	no chance	no		not important	safe	optimistic	agree	agree	yes	no	yes	no	good	3 days or less	3 days or less	3 days or less	3 days or less	yes	yes	yes	Southeast	male	40-49	white	76k-100k	3	0	-0.5	2	-1.5
1.9	any chance	no	no	important	safe	not optimistic	agree	agree	yes	yes	yes	yes	good	4 days or more	3 days or less	3 days or less	3 days or less	no	no	yes	Southwest	female	40-49	white	101k or more	0.5	2.5	2	2.5	2
-0.2	any chance	no	no	not important	safe	not optimistic	disagree	disagree	yes	no	yes	no	good	3 days or less	3 days or less	3 days or less	3 days or less	yes	no	yes	Central	female	40-49	other	dont know	0	-1	0	0	0
0.2	any chance	no	no	important	safe	not optimistic	agree	disagree	yes	yes	yes	yes	good	3 days or less	3 days or less	3 days or less	3 days or less	no	no	yes	Central	male	30-39	black	51k-75k	1	0.5	0	1	-1.5
1.5	any chance	yes		important	safe	not optimistic	agree	agree	yes	yes	yes	no	good	3 days or less	3 days or less	3 days or less	3 days or less	no	no	yes	Central	male	30-39	white	101k or more	3	3	0	1.5	0
-0.1	no chance	no	no	important	safe	optimistic	disagree	disagree	yes	yes	yes	yes	good	3 days or less	3 days or less	3 days or less	3 days or less	yes	no	yes	Central	female	60-69	black	51k-75k	-0.5	0	0	0	0
1.7	any chance	no	no	important	safe	not optimistic	agree	disagree	yes	yes	yes	yes	poor	4 days or more	3 days or less	3 days or less	4 days or more	no	no	yes	Northwest	male	70+	white	101k or more	0.5	2	2	2	2
-0.1	any chance	no	no	important	safe	optimistic	agree	agree	yes	yes	yes	yes	good	3 days or less	3 days or less	3 days or less	3 days or less	yes	no	yes	Central	male	18-29	black	dont know	-1	0.5	1.5	-1	-0.5
0.6	no chance	no	no	not important	unsafe	optimistic	disagree	disagree	yes	yes	yes	yes	good	3 days or less	3 days or less	3 days or less	3 days or less	no	no	yes	Central	female	70+	white	dont know	-3	1.5	3	0	1.5
0.7	any chance	no	no	not important	safe	optimistic	agree	agree	yes	yes	yes	yes	good	3 days or less	3 days or less	3 days or less	3 days or less	yes	yes	yes	Northeast	female	60-69	white	30k or less	0	-1	1.5	0	3
0.8	any chance	yes		important	safe	not optimistic	disagree	disagree	yes	no	yes	yes	poor	4 days or more	3 days or less	4 days or more	4 days or more	no	no	yes	Southwest	female	18-29	white	31k-50k	-1	0	1.5	2.5	1
0.9	any chance	no	no	important	safe	not optimistic	agree	agree	yes	yes	yes	yes	good	3 days or less	3 days or less	3 days or less	3 days or less	yes	no	yes	Northwest	female	70+	white	30k or less	1	1.5	1	1	0
0.8	any chance	no	no	not important	safe	optimistic	disagree	agree	yes	yes	yes	yes	good	3 days or less	3 days or less	3 days or less	3 days or less	no	no	yes	Northwest	female	70+	white	dont know	1	1	1.5	1.5	-1
0.8	any chance	no		important	unsafe	not optimistic	agree	disagree	yes	yes	yes	no	avg or not sure	3 days or less	3 days or less	3 days or less	3 days or less	no	no	yes	Northwest	female	60-69	white	30k or less	0	0	1.5	0	2.5
-0.3	no chance	no	no	important	safe	not optimistic	agree	agree	yes	yes	yes	yes	good	3 days or less	3 days or less	3 days or less	3 days or less	no	no	no	Southwest	female	70+	black	31k-50k	0	-1.5	0	0	0
0	any chance	no	no	important	safe	optimistic	disagree	disagree	yes	yes	yes	yes	good	3 days or less	3 days or less	3 days or less	3 days or less	no	no	yes	Central	male	60-69	black	dont know	-1	0	0	1	0
-0.6	no chance	no	yes	important	safe	optimistic	disagree	disagree	yes	no	yes	yes	good	3 days or less	4 days or more	3 days or less	3 days or less	yes	yes	yes	Central	female	50-59	black	30k or less	-3	3	0	-3	0
0.6	no chance	no	no	important	safe	optimistic	agree	agree	yes	yes	yes	no	avg or not sure	3 days or less	3 days or less	3 days or less	3 days or less	no	no	yes	Southwest	male	70+	white	30k or less	1	0.5	0.5	0.5	0.5
0.9	no chance	no	no	important	safe	optimistic	agree	agree	yes	yes	yes	yes	good	3 days or less	3 days or less	3 days or less	3 days or less	yes	yes	yes	Central	male	18-29	white	31k-50k	1	1	1	1.5	0
0.8	any chance	no	yes	important	safe	not optimistic	disagree	disagree	yes	yes	yes	no	good	3 days or less	3 days or less	3 days or less	3 days or less	no	no	yes	Central	male	18-29	white	30k or less	0	0.5	1.5	2	0
0.2	no chance	no	no	not important	safe	optimistic	agree	agree	no	no	no	no	good	3 days or less	3 days or less	3 days or less	3 days or less	yes	yes	yes	Southeast	female	40-49	white	101k or more	-0.5	0.5	0	1	0
1.2	any chance	yes		important	unsafe	not optimistic	agree	disagree	yes	yes	yes	yes	avg or not sure	3 days or less	3 days or less	3 days or less	3 days or less	no	no	yes	Northeast	female	40-49	white	30k or less	1	1	1	2	1
0.5	any chance	no	no	important	unsafe	not optimistic	disagree	disagree	no	yes	yes	no	good	3 days or less	3 days or less	3 days or less	3 days or less	no	no	yes	Central	female	70+	other	dont know	1.5	0	1	0	0
0.2	any chance	no	no	not important	unsafe	optimistic	agree	agree	yes	no	yes	no	good	3 days or less	3 days or less	3 days or less	3 days or less	no	no	yes	Northeast	female	60-69	white	30k or less	-3	-0.5	0	2	2.5
-0.1	no chance	no	no	not important	safe	optimistic	disagree	disagree	yes	no	no	no	good	3 days or less	3 days or less	3 days or less	3 days or less	no	yes	yes	Northwest	male	30-39	hispanic	51k-75k	0.5	-1	0	0	0
0.3	no chance	no	no	important	safe	not optimistic	disagree	disagree	yes	yes	yes	yes	avg or not sure	3 days or less	3 days or less	3 days or less	4 days or more	no	no	no	Northwest	male	60-69	white	30k or less	0	1.5	0	1.5	-1.5
1.1	any chance	no	no	important	safe	optimistic	agree	disagree	yes	yes	yes	yes	good	3 days or less	3 days or less	3 days or less	3 days or less	no	no	yes	Southeast	male	40-49	white	dont know	1	0.5	0.5	2.5	1
0	no chance	no	no	important	safe	optimistic	agree	disagree	yes	yes	yes	yes	good	3 days or less	3 days or less	3 days or less	3 days or less	no	no	yes	Central	female	30-39	black	30k or less	0	0.5	2	-1.5	-1
1.2	any chance	no	no	important	unsafe	not optimistic	agree	disagree	yes	yes	yes	yes	good	3 days or less	3 days or less	3 days or less	3 days or less	no	no	yes	Central	female	60-69	white	31k-50k	3	1.5	1.5	1.5	-1.5
1.6	any chance	no	no	important	safe	not optimistic	disagree	disagree	yes	yes	yes	yes	poor	4 days or more	4 days or more	4 days or more	4 days or more	no	no	yes	Northeast	male	30-39	white	76k-100k	1.5	1.5	0	3	2
0.8	any chance	yes		important	unsafe	not optimistic	disagree	disagree	no	no	yes	yes	poor	4 days or more	4 days or more	4 days or more	4 days or more	no	no	yes	Southwest	female	40-49	white	30k or less	-2.5	0.5	3	3	0
0.9	no chance	no	no	important	safe	optimistic	disagree	agree	yes	yes	yes	yes	good	4 days or more	4 days or more	4 days or more	4 days or more	no	no	yes	Central	female	70+	white	30k or less	1	0	1	1	1.5
1	any chance	yes		important	safe	optimistic	disagree	agree	yes	yes	yes	no	good	4 days or more	3 days or less	3 days or less	3 days or less	no	no	yes	Central	male	18-29	white	31k-50k	-2	3	3	-2	3
1.5	any chance	no	no	important	safe	optimistic	agree	agree	yes	yes	yes	no	good	3 days or less	3 days or less	3 days or less	3 days or less	yes	yes	yes	Northwest	male	30-39	white	101k or more	0	3	1.5	0	3
0.1	no chance	no	no	important	safe	not optimistic	agree	agree	yes	no	yes	no	good	3 days or less	3 days or less	3 days or less	3 days or less	no	yes	no	Northeast	female	30-39	white	31k-50k	-2	-2	3	0	1.5
0.9	any chance	no	no	important	safe	not optimistic	agree	agree	yes	yes	yes	no	good	3 days or less	3 days or less	3 days or less	3 days or less	yes	yes	yes	Southeast	male	30-39	white	51k-75k	0	1.5	1	2	0
0.4	any chance	no	no	important	safe	not optimistic	agree	agree	yes	no	no	no	good	3 days or less	3 days or less	3 days or less	3 days or less	yes	yes	yes	Northeast	female	50-59	white	101k or more	-2	0	0	2	2
0.2	any chance	no	no	important	unsafe	optimistic	disagree	disagree	yes	yes	yes	yes	good	3 days or less	3 days or less	3 days or less	3 days or less	no	no	yes	Central	male	50-59	black	31k-50k	0	1	0	0.5	-0.5
0.2	any chance	no		important	safe	not optimistic	disagree	disagree	yes	yes	yes	yes	good	3 days or less	3 days or less	3 days or less	3 days or less	no	no	yes	Central	male	50-59	black	31k-50k	-0.5	0	-1.5	1.5	1.5
1.1	any chance		no	important	safe	optimistic	agree	agree	yes	yes	yes	yes	good	3 days or less	3 days or less	3 days or less	3 days or less	no	no	yes	Northwest	female	18-29	white	30k or less	1	1.5	1.5	1.5	0
1.1	any chance	no	no	important	safe	not optimistic	agree	disagree	yes	yes	yes	yes	good	3 days or less	3 days or less	3 days or less	3 days or less	no	no	yes	Northwest	female	18-29	white	30k or less	1	1	0	2	1.5
1.3	any chance	no	yes	important	safe	not optimistic	agree	agree		yes	yes	yes	avg or not sure	3 days or less	3 days or less	3 days or less	3 days or less	yes	yes	yes	Northwest	male	18-29	hispanic	dont know	2	2.5	0	1.5	0.5
0.1	any chance	no	no	important	safe	optimistic	disagree	agree	yes	no	no	no	good	3 days or less	3 days or less	3 days or less	3 days or less	no	yes	yes	Northeast	male	40-49	white	51k-75k	0	0	-2	1.5	1
0.4	any chance	no	no	important	safe	not optimistic	agree	disagree	yes	yes	yes	yes	poor	3 days or less	3 days or less	3 days or less	3 days or less	no	no	yes	Southwest	female	70+	black	31k-50k	1	-1	-0.5	-0.5	3
1.1	any chance	no	no	important	safe	optimistic	agree	agree	yes	no	yes	no	good	4 days or more	3 days or less	3 days or less	3 days or less	yes	yes	yes	Southwest	male	30-39	white	101k or more	2	0	0	1	2.5
1.1	any chance	no	no	important	unsafe	optimistic	agree	disagree	yes	yes	yes	yes	poor	4 days or more	4 days or more	4 days or more	4 days or more	no	no	yes	Southeast	male	50-59	white	31k-50k	0.5	1.5	0.5	0	3
0.9	any chance	yes		important	safe	optimistic	agree	agree	yes	yes	yes	no	good	3 days or less	3 days or less	4 days or more	3 days or less	yes	no	yes	Northwest	female	60-69	white	31k-50k	0	0	0	1.5	3
1.8	any chance	no	no	important	safe	optimistic	agree	disagree	yes	yes	yes	yes	avg or not sure	3 days or less	3 days or less	3 days or less	3 days or less	no	yes	yes	Central	female	18-29	white	76k-100k	1.5	3	2	2.5	0
-0.4	no chance	yes		important	unsafe	not optimistic	disagree	disagree	yes	no	yes	yes	good	3 days or less	3 days or less	3 days or less	3 days or less	no	no	yes	Southeast	female	18-29	black	dont know	-1	0	1	-1	-1
1	any chance	no	no	important	safe	not optimistic	agree	agree	no	yes	yes	yes	good	3 days or less	3 days or less	3 days or less	3 days or less	yes	yes	yes	Central	female	60-69	white	30k or less	1	0.5	1	3	-0.5
1.2	any chance	no	no	important	safe	not optimistic	disagree	disagree	no	no	yes	yes	poor	4 days or more	4 days or more	4 days or more	4 days or more	no	yes	yes	Northeast	male	50-59	white	76k-100k	1.5	0.5	2	1.5	0.5
0.8	any chance	yes		important	safe	optimistic	agree	agree	yes	yes	yes	no	avg or not sure	3 days or less	3 days or less	4 days or more	3 days or less	no	no	yes	Northeast	female	50-59	white	dont know	-1	-0.5	0	2.5	3
0	no chance	no	no	not important	safe	optimistic	agree	agree	yes	no	yes	no	good	3 days or less	3 days or less	3 days or less	3 days or less	yes	yes	yes	Northeast	male	50-59	white	51k-75k	1.5	-1	0	0	-0.5
1.3	any chance	no	no	important	safe	not optimistic	disagree	disagree	yes	yes	yes	yes	good	3 days or less	3 days or less	3 days or less	3 days or less	no	no	yes	Northwest	female	70+	white	31k-50k	-0.5	2	1	2	2
1.3	any chance	no	no	important	safe	optimistic	agree	disagree	yes	yes	yes	yes	good	4 days or more	4 days or more	3 days or less	3 days or less	no	no	yes	Southeast	female	70+	white	31k-50k	0	0	2	2	2.5
0.9	no chance	no	no	not important	safe	optimistic	agree	agree	yes	no	yes	no	good	3 days or less	3 days or less	3 days or less	3 days or less	no	no	yes	Central	male	40-49	white	101k or more	0.5	1.5	0	2	0.5
0.1	any chance	no	no	important	unsafe	not optimistic	disagree	disagree	yes	yes	yes	yes	avg or not sure	4 days or more	4 days or more	4 days or more	4 days or more	yes	no	yes	Northeast	male	60-69	black	51k-75k	-2	0.5	0	1	1
1.1	any chance	no	yes	important	unsafe	not optimistic	disagree	disagree	yes	yes	yes	yes	good	3 days or less	3 days or less	3 days or less	3 days or less	no	no	yes	Central	female	70+	white	dont know	0.5	3	-1	0.5	2.5
1.1	any chance	yes		important	safe	optimistic	agree	disagree	yes	yes	yes	yes	avg or not sure	3 days or less	3 days or less	3 days or less	3 days or less	no	no	yes	Central	female	70+	white	dont know	2.5	0	0	3	0
1.1	any chance	no	no	important	safe	not optimistic	agree	disagree	yes	yes	yes	yes	good	3 days or less	3 days or less	3 days or less	3 days or less	yes	yes	yes	Southeast	male	60-69	white	31k-50k	1	1	1	1.5	1
0.8	no chance	yes		important	unsafe	not optimistic	agree	disagree	yes	yes	yes	yes	good	3 days or less	3 days or less	3 days or less	3 days or less	no	no	yes	Northeast	female	50-59	white	dont know	2.5	0	2	-1.5	1
1.6	no chance	no	no	important	unsafe	not optimistic	disagree	disagree	yes	yes	yes	yes	good	3 days or less	3 days or less	4 days or more	4 days or more	no	no	yes	Northeast	male	70+	white	101k or more	0.5	1.5	0	3	3
0.9	any chance	no	no	important	unsafe	not optimistic	agree	disagree	yes	yes	yes	yes	good	3 days or less	3 days or less	3 days or less	3 days or less	yes	no	yes	Southwest	female	60-69	white	dont know	1	0.5	1	0	2
1.2	any chance	no	no	important	safe	not optimistic	disagree	disagree	yes	yes	yes	yes	avg or not sure	4 days or more	4 days or more	4 days or more	4 days or more	yes	yes	yes	Central	female	60-69	white	31k-50k	1	0.5	0	2.5	2
0.1	no chance	no	no	not important	safe	not optimistic	agree	agree	yes	no	yes	yes	good	3 days or less	3 days or less	3 days or less	3 days or less	yes	no	yes	Southeast	male	70+	white	30k or less	0.5	0	0	0.5	-0.5
1.9	any chance	no	no	important	safe	not optimistic	agree	agree	yes	yes	yes	yes	good	3 days or less	3 days or less	3 days or less	3 days or less	no	yes	yes	Southeast	male	70+	white	101k or more	3	2.5	0	3	1
0.6	any chance	no	no	important	safe	optimistic	agree	disagree	yes	no	yes	no	good	3 days or less	3 days or less	3 days or less	3 days or less	yes	no	yes	Southwest	male	50-59	other	101k or more	0.5	1	0	1.5	0
0.6	any chance	yes		important	safe	not optimistic	agree	agree	yes	no	yes	no	good	3 days or less	3 days or less	3 days or less	3 days or less	no	yes	yes	Southwest	female	30-39	white	dont know	0	0	0	1.5	1.5
0.8	any chance	no	no	important	safe	optimistic	agree	agree	yes	yes	yes	no	good	3 days or less	3 days or less	4 days or more	3 days or less	yes	no	yes	Southwest	female	70+	white	dont know	2	2.5	-2	3	-1.5
1.7	any chance	no	no	important	unsafe	not optimistic	disagree	disagree	yes	yes	yes	yes	poor	4 days or more	4 days or more	4 days or more	4 days or more	no	no	yes	Central	female	60-69	white	76k-100k	2	2	0	2.5	2
0.2	no chance	no	no	important	safe	not optimistic	disagree	disagree	yes	yes	yes	yes	good	3 days or less	3 days or less	3 days or less	3 days or less	no	no	yes	Southwest	female	60-69	black	31k-50k	0.5	0	0.5	0	0
1.2	any chance	yes		important	safe	not optimistic	agree	agree	yes	yes	yes	yes	good	4 days or more	4 days or more	4 days or more	3 days or less	no	no	yes	Northwest	female	50-59	white	51k-75k	3	1	0	3	-1
1.2	any chance	no	no	important	safe	not optimistic	agree	disagree	yes	yes	yes	yes	avg or not sure	3 days or less	3 days or less	3 days or less	3 days or less	no	no	yes	Central	female	50-59	white	51k-75k	1	1	1.5	2	0.5
1	any chance	no	yes	important	safe	not optimistic	disagree	disagree	yes	yes	yes	yes	avg or not sure	3 days or less	3 days or less	4 days or more	3 days or less	yes	no	yes	Southwest	female	70+	white	dont know	2	1.5	1.5	-1.5	1.5
0.1	any chance	no	no	important	safe	not optimistic	agree	disagree	no	yes	yes	yes	good	3 days or less	3 days or less	3 days or less	3 days or less	yes	no	yes	Southwest	male	50-59	black	51k-75k	0.5	0	0	0	0
1.1	any chance	no	no	important	safe	optimistic	agree	disagree	yes	yes	yes	yes	good	3 days or less	3 days or less	3 days or less	3 days or less	no	no	yes	Northeast	male	70+	white	30k or less	0.5	3	0	0.5	1.5
0.6	no chance	no	no	important	unsafe	not optimistic	disagree	disagree	yes	yes	yes	yes	good	3 days or less	3 days or less	3 days or less	3 days or less	no	no	yes	Central	female	70+	other	dont know	0	3	-3	0	3
1.3	any chance	no	no	not important	unsafe	not optimistic	agree	disagree	yes	yes	yes	no	good	3 days or less	3 days or less	3 days or less	3 days or less	no	no	yes	Southeast	male	70+	white	76k-100k	0.5	2.5	0	2.5	1
1.3	any chance	no	no	important	safe	not optimistic	disagree	disagree	yes	yes	yes	yes	good	4 days or more	3 days or less	3 days or less	3 days or less	no	no	yes	Southwest	female	60-69	white	31k-50k	2	1	1	1.5	1
0.9	any chance	no	no	important	safe	not optimistic	agree	disagree	yes	yes	yes	yes	good	3 days or less	3 days or less	3 days or less	3 days or less	yes	no	yes	Northwest	male	60-69	white	30k or less	-0.5	1	0	2	2
1.1	any chance	no	no	important	unsafe	not optimistic	agree	disagree	yes	yes	yes	yes	good	3 days or less	3 days or less	3 days or less	3 days or less	no	no	yes	Northwest	female	60-69	white	dont know	1.5	1.5	1	1.5	0
1.7	any chance	no	no	important	unsafe	not optimistic	agree	agree	yes	yes	yes	yes	good	3 days or less	3 days or less	3 days or less	3 days or less	yes	no	yes	Northwest	male	30-39	white	101k or more	1	1.5	2	2	2
1.8	any chance	no	no	important	unsafe	not optimistic	agree	agree	yes	yes	yes	yes	good	3 days or less	3 days or less	3 days or less	3 days or less	no	no	yes	Northwest	male	60-69	white	101k or more	1.5	1	1.5	2.5	2.5
1.2	any chance	yes		important	safe	optimistic	disagree	disagree	no	yes	yes	yes	good	3 days or less	3 days or less	3 days or less	3 days or less	no	no	yes	Northeast	male	60-69	white	51k-75k	3	0	3	0	0
0.9	no chance	yes		important	safe	optimistic	agree	disagree	yes	yes	yes	yes	good	3 days or less	3 days or less	3 days or less	3 days or less	no	no	yes	Central	male	70+	white	dont know	0	1.5	0	0	3
0.2	any chance	no	yes	important	safe	optimistic	agree	agree	yes	yes	yes	yes	good	3 days or less	3 days or less	3 days or less	3 days or less	no	yes	yes	Southwest	male	50-59	black	dont know	0	0	0.5	1	-0.5
1.1	any chance	no	no	important	safe	optimistic	agree	disagree	yes	yes	yes	yes	good	3 days or less	3 days or less	3 days or less	3 days or less	no	no	yes	Central	male	30-39	white	dont know	1	1.5	1.5	1.5	0
1.5	any chance	no	no	important	safe	optimistic	agree	disagree	yes	yes	yes	yes	avg or not sure	3 days or less	3 days or less	3 days or less	3 days or less	no	no	yes	Central	female	60-69	hispanic	dont know	3	0	0	1.5	3
0.3	no chance	no	no	important	safe	optimistic	agree	agree	yes	no	yes	no	good	3 days or less	3 days or less	3 days or less	3 days or less	yes	no	yes	Northeast	male	40-49	white	dont know	3	1.5	-1.5	-1.5	0
0.2	any chance	yes		important	unsafe	not optimistic	disagree	disagree	yes	yes	yes	yes	avg or not sure	4 days or more	3 days or less	4 days or more	4 days or more	no	no	yes	Southwest	male	60-69	black	30k or less	-2.5	0	2.5	-1.5	2.5
1.9	any chance	no	no	important	unsafe	optimistic	agree	disagree	yes	yes	yes	yes	good	3 days or less	3 days or less	3 days or less	3 days or less	no	yes	yes	Northwest	female	30-39	white	76k-100k	1	1.5	1	3	3
0.9	any chance	no	no	not important	safe	not optimistic	agree	disagree	yes	yes	yes	yes	good	3 days or less	3 days or less	3 days or less	3 days or less	no	no	yes	Southeast	male	18-29	white	dont know	0.5	1.5	1	1.5	0
0	no chance	no	no	not important	safe	optimistic	agree	agree	yes	no	yes	no	good	3 days or less	3 days or less	3 days or less	3 days or less	no	no	yes	Northwest	male	50-59	white	dont know	0	0	0	0	0
1.4	any chance	no	no	important	safe	not optimistic	disagree	agree	yes	yes	yes	yes	avg or not sure	4 days or more	3 days or less	3 days or less	3 days or less	no	no	yes	Northwest	female	30-39	white	31k-50k	3	0	0	3	1
0.5	no chance	no	yes	not important	safe	not optimistic	agree	disagree	yes	yes	yes	no	good	3 days or less	3 days or less	3 days or less	3 days or less	no	no	yes	Northeast	male	60-69	white	30k or less	-1	-1	3	2	-0.5
0.6	no chance	no	no	not important	safe	not optimistic	agree	disagree	no	yes	yes	yes	good	3 days or less	3 days or less	3 days or less	3 days or less	yes	no	no	Northwest	female	30-39	hispanic	30k or less	0	0	1.5	0	1.5
0.8	any chance	no	no	important	safe	optimistic	agree	agree	yes	yes	no	no	avg or not sure	3 days or less	3 days or less	3 days or less	3 days or less	no	no	yes	Central	male	50-59	white	76k-100k	1	1.5	0	0	1.5
1	any chance	no	no	important	unsafe	not optimistic	disagree	disagree	yes	yes	yes	yes	good	3 days or less	3 days or less	3 days or less	3 days or less	no	no	yes	Central	female	50-59	black	101k or more	0	2	1	1	1
1	any chance	yes		important	safe	optimistic	agree	agree	yes	yes	yes	no	good	3 days or less	4 days or more	3 days or less	3 days or less	no	no	yes	Northwest	female	60-69	white	30k or less	0	1.5	2.5	1	0
0.5	no chance	yes		not important	safe	not optimistic	disagree	agree	yes	no	yes	no	good	3 days or less	3 days or less	3 days or less	3 days or less	yes	no	yes	Southwest	male	50-59	white	76k-100k	3	-1.5	1	0	0
1.8	no chance	no	no	important	safe	optimistic	disagree	agree	yes	yes	yes	yes	good	3 days or less	3 days or less	3 days or less	3 days or less	no	no	yes	Northeast	female	70+	white	101k or more	3	1.5	1.5	3	0
1.1	any chance	no	no	important	safe	optimistic	agree	agree	yes	yes	yes	no	good	3 days or less	3 days or less	4 days or more	3 days or less	yes	yes	yes	Northwest	female	40-49	white	dont know	1.5	1	1.5	1.5	0
-0.6	no chance	no	no	not important	safe	optimistic	agree	agree	no	no	no	no	good	3 days or less	3 days or less	3 days or less	3 days or less	yes	yes	yes		male	70+	white	dont know	0	0	0	0	-3
1.2	any chance	no	no	important	safe	not optimistic	disagree	disagree	yes	yes	yes	yes	good	4 days or more	4 days or more	4 days or more	4 days or more	yes	no	yes	Northwest	female	60-69	white	51k-75k	1.5	0	1.5	3	0
0	no chance	no	yes	important	unsafe	not optimistic	disagree	disagree	yes	yes	yes	yes	good	3 days or less	3 days or less	3 days or less	3 days or less	no	no	yes	Northwest	male	50-59	black	30k or less	-0.5	-0.5	0.5	-0.5	1
0.3	any chance	no	no	important	safe	optimistic	agree	agree	yes	yes	yes	yes	good	3 days or less	3 days or less	3 days or less	3 days or less	no	no	yes	Central	male	18-29	black	30k or less	2	0	-0.5	0.5	-0.5
0.3	no chance	yes		not important	unsafe	not optimistic	disagree	disagree	yes	no	yes	yes	good	3 days or less	3 days or less	3 days or less	3 days or less	no	no	yes	Northeast	male	60-69	white	30k or less	0	0	0	-1.5	3
2	any chance	yes		important	unsafe	not optimistic	disagree	disagree	yes	yes	yes	yes	avg or not sure	4 days or more	4 days or more	3 days or less	4 days or more	no	no	yes	Central	female	40-49	white	76k-100k	2	1.5	1.5	3	2
1.5	any chance	yes		important	unsafe	not optimistic	agree	disagree	yes	yes	yes	yes	good	3 days or less	3 days or less	3 days or less	3 days or less	no	yes	yes	Northwest	female	70+	white	51k-75k	-3	3	3	3	1.5
0.8	any chance	yes		important	safe	optimistic	agree	agree	yes	yes	yes	yes	good	3 days or less	3 days or less	3 days or less	3 days or less	no	no	yes	Northwest	male	18-29	other	dont know	1	0	0	2	1
0.1	any chance	yes		important	safe	optimistic	agree	agree	yes	no	no	no	good	3 days or less	3 days or less	3 days or less	3 days or less	no	no	yes	Southwest	female	40-49	white	dont know	-0.5	-0.5	0	0	1.5
0.8	any chance	yes		important	safe	not optimistic	agree	disagree	yes	no	yes	yes	good	3 days or less	3 days or less	3 days or less	3 days or less	yes	yes	yes	Northwest	female	18-29	white	30k or less	2	0	0.5	1.5	0
0.4	any chance	no	no	important	safe	not optimistic	agree	disagree	yes	yes	yes	yes	good	3 days or less	3 days or less	3 days or less	3 days or less	no	no	yes	Southeast	female	70+	black	30k or less	0	0	0	-1	3
1.2	any chance	no	no	important	unsafe	not optimistic	disagree	disagree	yes	yes	yes	yes	good	3 days or less	3 days or less	3 days or less	3 days or less	no	no	yes	Northwest	male	18-29	white	30k or less	0.5	1.5	1.5	1.5	1
1.3	any chance	no	no	important	unsafe	not optimistic	disagree	disagree	yes	yes	yes	yes	avg or not sure	3 days or less	3 days or less	3 days or less	3 days or less	no	no	yes	Central	male	40-49	white	dont know	0.5	1.5	1.5	2	1
0.1	any chance	yes		important	safe	not optimistic	disagree	disagree	yes	no	yes	no	good	3 days or less	3 days or less	3 days or less	3 days or less	no	yes	yes	Southwest	male	40-49	black	31k-50k	1	0	0.5	-0.5	-0.5
-0.6	any chance	no	no	not important	safe	optimistic	agree	agree	no	no	no	no	avg or not sure	3 days or less	3 days or less	3 days or less	3 days or less	no	yes	yes	Northeast	male	18-29	other	dont know	-3	-1	1	0.5	-0.5
1.7	any chance	no	no	important	safe	optimistic	agree	agree	yes	yes	yes	no	good	3 days or less	3 days or less	3 days or less	3 days or less	no	yes	yes	Central	male	18-29	white	76k-100k	1.5	1.5	2	1.5	2
0.3	any chance	no	no	important	unsafe	not optimistic	disagree	disagree	yes	yes	yes	no	avg or not sure	4 days or more	4 days or more	4 days or more	4 days or more	no	yes	yes	Southeast	male	60-69	black	51k-75k	-2	2	0	1.5	0
1.7	any chance	no	no	important	safe	not optimistic	disagree	disagree	yes	yes	yes	yes	good	3 days or less	3 days or less	3 days or less	3 days or less	no	no	yes	Central	male	50-59	white	76k-100k	3	0.5	1.5	1	2.5
1.2	any chance	no	yes	important	unsafe	optimistic	disagree	disagree	yes	yes	yes	yes	good	3 days or less	3 days or less	3 days or less	3 days or less	no	no	yes	Central	male	40-49	black	101k or more	0	1	2	3	0
0.3	no chance	yes		not important	unsafe	optimistic	agree	agree	yes	no	yes	yes	good	3 days or less	3 days or less	3 days or less	3 days or less	no	no	yes	Southeast	male	60-69	white	dont know	-1.5	0	3	0	0
1.3	any chance	no	no	important	unsafe	optimistic	disagree	disagree	no	yes	yes	yes	good	3 days or less	3 days or less	3 days or less	3 days or less	no	no	yes	Northwest	female	70+	white	30k or less	2	0.5	0.5	3	0.5
0.9	any chance	no	yes	important	safe	not optimistic	disagree	disagree	yes	no	yes	yes	good	4 days or more	3 days or less	3 days or less	4 days or more	no	no	yes	Central	male	40-49	white	dont know	0	0	3	1.5	0
0.9	any chance	yes		important	unsafe	optimistic	agree	agree	yes	yes	yes	no	avg or not sure	3 days or less	3 days or less	3 days or less	3 days or less	no	no	yes	Central	male	50-59	white	dont know	1	0.5	-0.5	1	2.5
1	any chance	no	no	important	safe	optimistic	disagree	disagree	yes	yes	yes	yes	good	4 days or more	3 days or less	3 days or less	3 days or less	no	no	yes	Central	male	18-29	other	51k-75k	0	1	1	2	1
1.4	any chance	no	no	not important	safe	optimistic	agree	agree	yes	no	yes	yes	good	3 days or less	3 days or less	3 days or less	3 days or less	no	no	yes	Central	female	40-49	white	76k-100k	1.5	1.5	1	1.5	1.5
0.4	any chance	no	no	important	safe	not optimistic	agree	disagree	yes	yes	yes	yes	avg or not sure	3 days or less	3 days or less	3 days or less	3 days or less	no	no	yes	Central	female	70+	black	dont know	-3	0	0.5	2	2.5
1.2	any chance	no	no	important	safe	optimistic	agree	agree	yes	no	yes	no	good	3 days or less	3 days or less	3 days or less	3 days or less	no	yes	yes	Northwest	male	50-59	white	76k-100k	0.5	2	1.5	2	0
1.2	any chance	no	no	important	safe	optimistic	disagree	disagree	yes	yes	yes	yes	good	3 days or less	3 days or less	3 days or less	3 days or less	no	no	yes	Central	male	18-29	white	dont know	2	2	2	-2	2
0	any chance	yes		important	safe	not optimistic	disagree	agree	yes	no	no	no	good	3 days or less	3 days or less	3 days or less	3 days or less	no	no	yes	Northeast	female	30-39	white	dont know	0	0	0	0	0
0.2	no chance	yes		important	unsafe	not optimistic	disagree	disagree	yes	yes	yes	yes	poor	3 days or less	3 days or less	3 days or less	3 days or less	no	no	yes	Central	female	30-39	black	dont know	1	-0.5	0	0.5	0
1	any chance	yes		important	safe	optimistic	agree	agree	yes	no	yes	yes	good	3 days or less	3 days or less	3 days or less	3 days or less	no	no	yes	Northwest	female	40-49	white	dont know	0.5	1.5	1	1	1
1.4	any chance	no	no	important	safe	optimistic	disagree	disagree	yes	yes	yes	yes	good	3 days or less	3 days or less	3 days or less	3 days or less	no	yes	yes	Central	female	18-29	white	30k or less	2	2	1	2	0
0.3	no chance	no	no	important	safe	not optimistic	agree	agree	yes	yes	yes	yes	good	3 days or less	3 days or less	3 days or less	3 days or less	no	yes	yes	Southeast	female	18-29	black	dont know	1.5	1	0	-1	0
0.2	no chance	no	no	not important	unsafe	optimistic	agree	agree	no	no	yes	no	avg or not sure	3 days or less	3 days or less	3 days or less	4 days or more	no	no	yes	Northeast	female	50-59	white	30k or less	-3	0	1	3	0
0.7	any chance	yes		important	safe	optimistic	disagree	disagree	yes	yes	yes	yes	good	3 days or less	3 days or less	3 days or less	3 days or less	no	yes	yes	Central	female	18-29	black	31k-50k	0	-1	0	3	1.5
1.3	any chance	no	no	important	safe	not optimistic	agree	disagree	yes	yes	yes	yes	poor	3 days or less	3 days or less	3 days or less	4 days or more	no	no	yes	Southeast	female	70+	white	dont know	1	1.5	0	1	3
1.3	any chance	no	yes	important	unsafe	not optimistic	agree	disagree	yes	yes	yes	yes	good	3 days or less	3 days or less	3 days or less	3 days or less	no	no	yes	Northwest	female	70+	white	dont know	3	0	3	-1	1.5
1	no chance	no	no	important	unsafe	not optimistic	disagree	disagree	yes	yes	yes	yes	good	3 days or less	3 days or less	4 days or more	3 days or less	no	no	yes	Northwest	female	50-59	white	dont know	0	-3	3	3	2
1.1	any chance	yes		important	safe	optimistic	agree	agree	yes	no	yes	yes	avg or not sure	3 days or less	3 days or less	3 days or less	3 days or less	no	yes	yes	Northeast	female	40-49	white	dont know	1.5	1.5	0.5	1.5	0.5
1.4	any chance	no	no	important	safe	optimistic	agree	disagree	yes	yes	yes	yes	poor	4 days or more	4 days or more	3 days or less	3 days or less	no	no	yes	Central	male	70+	white	51k-75k	1.5	3	0	3	-0.5
0.6	no chance	yes		important	safe	optimistic	agree	agree	yes	no	yes	no	good	4 days or more	3 days or less	3 days or less	3 days or less	no	no	yes	Central	male	30-39	white	51k-75k	-2.5	-2.5	2.5	2.5	3
1.2	any chance	no	no	not important	safe	optimistic	disagree	disagree	yes	no	yes	no	avg or not sure	4 days or more	3 days or less	3 days or less	3 days or less	no	yes	yes	Central	female	30-39	white	76k-100k	1	1	1	1	2
0.8	any chance	no	no	not important	safe	not optimistic	agree	agree	yes	yes	yes	no	good	3 days or less	3 days or less	3 days or less	3 days or less	yes	yes	yes	Northeast	male	70+	white	30k or less	-2	1	2	0	3
2	any chance	no	no	important	unsafe	optimistic	agree	agree	yes	yes	yes	yes	good	3 days or less	3 days or less	3 days or less	3 days or less	no	no	yes	Central	male	40-49	white	76k-100k	2	2	2	2	2
1.2	any chance	no	no	important	safe	not optimistic	disagree	disagree	yes	yes	yes	yes	good	3 days or less	3 days or less	3 days or less	3 days or less	no	no	yes	Central	female	40-49	black	76k-100k	0	3	0	2.5	0.5
0	any chance	no	yes	important	safe	optimistic	agree	agree	yes	no	yes	yes	poor	3 days or less	3 days or less	3 days or less	3 days or less	no	no	yes	Southwest	female	60-69	black	30k or less	-2	-2	-2	3	3
0	any chance	yes		important	safe	optimistic	disagree	disagree	yes	yes	yes	yes	good	3 days or less	3 days or less	3 days or less	3 days or less	no	no	no	Central	female	70+	black	dont know	0	0	0	0	0
0.4	any chance	no	no	important	safe	optimistic	agree	agree	yes	yes	yes	yes	good	3 days or less	3 days or less	3 days or less	3 days or less	no	no	yes	Southwest	male	18-29	black	30k or less	1.5	0	-1.5	0.5	1.5
0.7	any chance	no	no	important	safe	not optimistic	disagree	disagree	yes	yes	yes	yes	avg or not sure	4 days or more	3 days or less	3 days or less	3 days or less	no	yes	yes	Southeast	female	30-39	black	51k-75k	-0.5	1.5	1	0	1.5
1.2	any chance	no	no	important	unsafe	optimistic	disagree	disagree	yes	yes	yes	yes	good	3 days or less	3 days or less	3 days or less	3 days or less	yes	no	yes	Southwest	female	70+	white	dont know	1.5	1	1.5	1	1
0.3	any chance	no	no	important	safe	optimistic	disagree	agree	yes	yes	yes	no	good	3 days or less	3 days or less	3 days or less	3 days or less	no	no	yes	Central	female	18-29	black	30k or less	1	0.5	0	0	0
2.1	any chance	no	no	important	unsafe	not optimistic	disagree	disagree	yes	yes	yes	yes	good	3 days or less	3 days or less	3 days or less	3 days or less	no	no	yes	Northeast	female	40-49	white	76k-100k	2.5	2	2	2	2
1.5	any chance	yes		important	unsafe	not optimistic	disagree	disagree	yes	yes	yes	yes	poor	4 days or more	4 days or more	4 days or more	4 days or more	no	no	yes	Northeast	female	40-49	white	30k or less	2.5	2	0	2.5	0.5
1.2	any chance	no	no	important	safe	optimistic	agree	disagree	yes	yes	no	yes	good	3 days or less	3 days or less	3 days or less	3 days or less	no	no	yes	Central	female	40-49	hispanic	30k or less	3	3	3	-3	0
1.1	no chance	no	no	important	safe	optimistic	agree	agree	yes	yes	yes	yes	good	3 days or less	3 days or less	3 days or less	3 days or less	no	no	yes	Central	female	60-69	white	dont know	1	1.5	0.5	2	0.5
0.6	any chance	no	no	important	safe	not optimistic	agree	disagree	yes	yes	yes	yes	good	3 days or less	4 days or more	3 days or less	3 days or less	no	no	yes	Northwest	female	40-49	black	dont know	-1	1	-1	2.5	1.5
1	any chance	no	no	not important	safe	optimistic	disagree	disagree	yes	yes	yes	yes	good	3 days or less	3 days or less	3 days or less	3 days or less	no	no	yes	Northwest	male	60-69	white	dont know	1.5	0	1.5	2	0
0.9	no chance	no	no	important	safe	not optimistic	agree	agree	yes	yes	yes	no	good	3 days or less	3 days or less	3 days or less	3 days or less	no	no	yes	Northwest	female	50-59	white	30k or less	-3	1.5	3	0	3
1.5	any chance	no	no	important	safe	not optimistic	agree	disagree	yes	yes	yes	yes	good	4 days or more	4 days or more	3 days or less	3 days or less	no	no	no	Northwest	male	50-59	white	101k or more	0	3	1.5	3	0
0.3	no chance	no	no	not important	safe	optimistic	agree	agree	yes	no	yes	no	avg or not sure	3 days or less	3 days or less	3 days or less	3 days or less	no	no	yes	Southeast	male	70+	white	30k or less	0	1.5	-0.5	2	-1.5
1.2	no chance	no	no	important	safe	not optimistic	disagree	agree	yes	yes	yes	yes	poor	3 days or less	3 days or less	3 days or less	3 days or less	no	yes	yes	Southeast	female	60-69	white	dont know	-1	2	2	0	3
0.9	any chance	yes		important	safe	not optimistic	disagree	disagree	yes	yes	yes	yes	good	4 days or more	4 days or more	3 days or less	3 days or less	no	yes	yes	Southeast	female	40-49	black	31k-50k	-1.5	0	3	0	3
2	any chance	no	no	important	safe	not optimistic	agree	agree	yes	yes	yes	yes	good	3 days or less	3 days or less	3 days or less	3 days or less	no	yes	yes	Northeast	male	18-29	white	76k-100k	2	1	2	3	2
0.9	any chance	no	no	important	safe	not optimistic	agree	agree	yes	no	yes	yes	avg or not sure	3 days or less	3 days or less	3 days or less	3 days or less	no	no	yes	Northeast	male	18-29	white	30k or less	0.5	1	1	2	0
0.2	any chance	yes		important	unsafe	not optimistic	disagree	disagree	yes	yes	yes	yes	good	4 days or more	4 days or more	3 days or less	3 days or less	no	no	no	Southeast	female	30-39	black	51k-75k	1.5	-3	-0.5	2.5	0.5
1.4	any chance	yes		important	unsafe	not optimistic	agree	disagree	yes	yes	yes	yes	avg or not sure	3 days or less	3 days or less	3 days or less	3 days or less	no	no	yes	Central	female	18-29	white	30k or less	1.5	2	1	1.5	1
1.3	any chance	no	no	not important	unsafe	not optimistic	agree	disagree	yes	yes	yes	yes	avg or not sure	3 days or less	3 days or less	3 days or less	3 days or less	no	no	yes	Southeast	female	60-69	white	31k-50k	0	2.5	0	1.5	2.5
0.3	any chance	no	no	not important	safe	optimistic	agree	agree	yes	no	yes	no	good	3 days or less	3 days or less	3 days or less	3 days or less	no	no	no	Northwest	female	30-39	white	31k-50k	-3	-1.5	3	0	3
0.9	any chance	no	yes	important	unsafe	not optimistic	agree	disagree	yes	no	yes	yes	good	4 days or more	4 days or more	4 days or more	3 days or less	no	no	yes	Northwest	male	30-39	white	30k or less	0.5	0	1	1.5	1.5
2	any chance	no	no	important	safe	not optimistic	disagree	disagree	yes	yes	yes	yes	good	3 days or less	3 days or less	3 days or less	3 days or less	no	no	yes	Southwest	female	30-39	white	76k-100k	1	2.5	2	2.5	2
1.8	any chance	no	no	not important	safe	optimistic	agree	agree	yes	yes	yes	no	good	3 days or less	3 days or less	3 days or less	3 days or less	no	no	yes	Northwest	male	40-49	white	101k or more	3	0	0	3	3
1.2	any chance	no	no	not important	unsafe	not optimistic	agree	disagree	yes	yes	yes	yes	poor	4 days or more	3 days or less	3 days or less	3 days or less	no	no	yes	Southeast	female	70+	white	30k or less	1	1	2	1.5	0.5
0	no chance	no	no	not important	safe	optimistic	agree	agree	no	no	no	no	good	3 days or less	3 days or less	3 days or less	3 days or less	yes	yes	yes	Northwest	male	50-59	hispanic	51k-75k	0	0	0	0	0
1.1	any chance	no	no	important	safe	not optimistic	agree	disagree	yes	yes	yes	no	good	3 days or less	3 days or less	3 days or less	3 days or less	yes	no	yes	Northeast	female	70+	white	30k or less	1	1.5	1	2	0
0.3	any chance	no	no	important	safe	optimistic	agree	disagree	yes	yes	yes	no	good	3 days or less	3 days or less	3 days or less	3 days or less	yes	no	yes	Northeast	male	30-39	black	31k-50k	1	-1	0	2	-0.5
1.6	any chance	yes		important	safe	not optimistic	agree	agree	yes	yes	yes	no	good	3 days or less	3 days or less	3 days or less	3 days or less	no	yes	yes	Northwest	female	40-49	white	51k-75k	1	2	2	1	2
1.2	any chance	no	no	important	safe	not optimistic	agree	agree	yes	no	yes	no	good	3 days or less	3 days or less	3 days or less	3 days or less	no	no	yes	Northeast	female	18-29	hispanic	30k or less	1	1	1	1.5	1.5
0.5	any chance	no	no	important	safe	not optimistic	disagree	disagree	yes	yes	yes	yes	good	3 days or less	4 days or more	3 days or less	3 days or less	no	no	yes	Southwest	female	60-69	black	30k or less	0	1	2	1.5	-2
1.1	any chance	no	no	important	unsafe	not optimistic	disagree	disagree	yes	yes	yes	yes	good	3 days or less	3 days or less	3 days or less	3 days or less	yes	no	yes	Northwest	female	30-39	other	31k-50k	-3	1.5	3	1	3
1.3	any chance	no	yes	important	safe	optimistic	agree	agree	yes	yes	yes	yes	good	3 days or less	3 days or less	3 days or less	3 days or less	yes	yes	no	Central	female	18-29	hispanic	30k or less	2	2	2	0	0.5
2.4	any chance	no	no	important	safe	optimistic	agree	agree	yes	yes	yes	yes	good	3 days or less	3 days or less	3 days or less	3 days or less	no	yes	yes	Central	female	40-49	white	101k or more	1	3	3	2.5	2.5
2.1	any chance	no	no	not important	safe	not optimistic	agree	agree	no	yes	yes	yes	good	3 days or less	3 days or less	3 days or less	3 days or less	no	yes	yes	Central	male	40-49	white	101k or more	3	3	0	3	1.5
0.1	any chance	no	yes	important	unsafe	not optimistic	disagree	agree	yes	yes	yes	yes	good	3 days or less	3 days or less	3 days or less	3 days or less	yes	yes	no	Southeast	male	40-49	black	30k or less	0	0.5	0	-0.5	0.5
2.5	any chance	no	no	important	unsafe	not optimistic	disagree	disagree	yes	yes	yes	yes	avg or not sure	3 days or less	3 days or less	4 days or more	3 days or less	no	yes	yes	Northwest	female	18-29	hispanic	76k-100k	3	2	1.5	3	3
0.7	any chance	no	no	important	safe	not optimistic	disagree	disagree	no	no	yes	no	avg or not sure	4 days or more	4 days or more	4 days or more	4 days or more	no	no	no	Central	female	40-49	white	31k-50k	-1.5	0	1.5	2	1.5
1	any chance	no	no	not important	safe	not optimistic	agree	agree	yes	yes	yes	no	good	3 days or less	3 days or less	3 days or less	3 days or less	no	yes	yes	Northeast	female	50-59	white	dont know	0	2	0	2	1
0.6	any chance	yes		important	safe	optimistic	agree	disagree	yes	yes	yes	yes	good	4 days or more	4 days or more	4 days or more	4 days or more	no	yes	yes	Northeast	female	60-69	black	30k or less	3	0	0	0	0
0.3	no chance	no	no	important	unsafe	optimistic	agree	agree	yes	yes	yes	yes	good	3 days or less	3 days or less	3 days or less	3 days or less	yes	no	yes	Central	male	70+	black	51k-75k	0.5	1	0	0	0
0.3	no chance	no	no	important	safe	not optimistic	disagree	disagree	yes	yes	yes	yes	good	3 days or less	3 days or less	3 days or less	3 days or less	no	no	yes	Central	female	60-69	black	dont know	-2	2	-1	1.5	1
1.4	any chance	no	no	important	safe	not optimistic	agree	agree	yes	yes	yes	yes	good	3 days or less	3 days or less	4 days or more	4 days or more	no	yes	yes	Northeast	female	30-39	black	101k or more	-2.5	2.5	1	3	3
0.7	any chance	no	no	important	safe	not optimistic	agree	disagree	yes	yes	yes	yes	good	4 days or more	4 days or more	4 days or more	4 days or more	no	no	yes	Central	female	60-69	black	31k-50k	1.5	1	0	2	-1
1.3	any chance	no	no	important	unsafe	not optimistic	agree	agree	yes	yes	yes	yes	good	3 days or less	3 days or less	3 days or less	3 days or less	yes	no	yes	Central	female	70+	white	dont know	1.5	1.5	1.5	1.5	0.5
1.3	any chance	no	no	important	unsafe	not optimistic	disagree	disagree	yes	yes	yes	yes	poor	4 days or more	4 days or more	4 days or more	3 days or less	yes	no	yes	Central	female	70+	white	dont know	1	1	2	1.5	1
1.8	any chance	no	no	important	unsafe	optimistic	disagree	disagree	yes	yes	yes	yes	good	3 days or less	4 days or more	3 days or less	3 days or less	no	no	yes	Central	female	30-39	hispanic	dont know	1.5	1.5	3	3	0
1.3	any chance	no	no	not important	safe	optimistic	agree	agree	yes	yes	yes	yes	avg or not sure	3 days or less	3 days or less	3 days or less	3 days or less	no	yes	yes	Central	female	30-39	white	dont know	1	2.5	0	2	1
1.3	no chance	no	no	important	unsafe	optimistic	agree	agree	yes	no	yes	no	good	3 days or less	3 days or less	3 days or less	3 days or less	no	yes	yes	Northwest	female	60-69	white	76k-100k	0	2	0	2.5	2
1.9	any chance	no	no	important	safe	not optimistic	agree	agree	yes	yes	yes	yes	good	3 days or less	3 days or less	3 days or less	3 days or less	no	no	yes	Northwest	male	18-29	hispanic	51k-75k	2	1.5	3	1.5	1.5
1.7	any chance	no	yes	important	unsafe	not optimistic	disagree	disagree	yes	yes	yes	yes	avg or not sure	4 days or more	3 days or less	3 days or less	3 days or less	no	no	yes	Northwest	male	40-49	white	31k-50k	0	3	1	3	1.5
0.3	no chance	no	no	important	safe	optimistic	disagree	disagree	yes	yes	yes	yes	poor	4 days or more	4 days or more	3 days or less	3 days or less	no	no	yes	Central	female	50-59	black	30k or less	0	0.5	0	0.5	0.5
0	any chance	no	yes	important	safe	optimistic	disagree	disagree	yes	no	yes	no	good	3 days or less	3 days or less	3 days or less	3 days or less	no	no	yes	Central	female	70+	black	30k or less	-0.5	-0.5	0	0	1
-0.3	no chance	no	yes	not important	safe	optimistic	agree	agree	yes	no	no	no	good	3 days or less	3 days or less	3 days or less	3 days or less	no	no	yes	Southwest	male	18-29	white	dont know	-2	0	1.5	2	-3
2.1	any chance	no	no	important	safe	not optimistic	agree	disagree	yes	yes	yes	yes	good	3 days or less	3 days or less	3 days or less	3 days or less	no	no	yes	Northwest	male	60-69	white	101k or more	0.5	1	3	3	3
2.1	any chance	yes		important	safe	not optimistic	agree	disagree	yes	yes	yes	yes	good	3 days or less	3 days or less	3 days or less	3 days or less	no	no	yes	Northwest	male	60-69	white	101k or more	2.5	2.5	2.5	3	0
0.8	any chance	no	no	important	safe	not optimistic	disagree	disagree	yes	yes	no	yes	good	3 days or less	3 days or less	3 days or less	3 days or less	no	no	yes	Southeast	female	70+	white	dont know	0.5	1.5	0	1.5	0.5
1.5	any chance	no	no	important	unsafe	not optimistic	disagree	disagree	yes	yes	yes	yes	avg or not sure	3 days or less	3 days or less	3 days or less	3 days or less	no	no	yes	Central	female	70+	white	30k or less	2.5	2	1	2	0
2.1	any chance	no	no	important	unsafe	not optimistic	agree	disagree	yes	yes	yes	yes	good	3 days or less	3 days or less	4 days or more	3 days or less	yes	no	yes	Northeast	female	70+	white	101k or more	-1.5	3	3	3	3
1	any chance	no	no	important	unsafe	not optimistic	agree	agree	yes	no	yes	no	avg or not sure	3 days or less	3 days or less	3 days or less	4 days or more	no	no	yes	Northwest	female	40-49	white	dont know	0	0.5	0.5	2	2
2	any chance	no	no	important	unsafe	not optimistic	disagree	disagree	yes	yes	yes	yes	avg or not sure	3 days or less	3 days or less	3 days or less	3 days or less	no	no	yes	Southeast	female	50-59	white	76k-100k	2	2	2	2	2
0.6	any chance	yes		important	safe	optimistic	disagree	disagree	yes	yes	yes	yes	good	3 days or less	3 days or less	3 days or less	3 days or less	no	no	yes	Southeast	female	70+	black	dont know	-3	-3	3	3	3
0.6	any chance	no	no	important	safe	not optimistic	agree	disagree	yes	yes	yes	yes	good	3 days or less	3 days or less	3 days or less	3 days or less	no	no	yes	Northwest	female	70+	black	dont know	0	3	0	0	0
1.4	any chance	no	no	important	safe	optimistic	agree	disagree	yes	yes	yes	yes	avg or not sure	3 days or less	3 days or less	3 days or less	3 days or less	no	no	yes	Northeast	male	18-29	white	dont know	1.5	2	2	1.5	0
2.3	any chance	no	no	important	safe	not optimistic	agree	disagree	yes	yes	yes	yes	good	3 days or less	3 days or less	3 days or less	3 days or less	no	no	yes	Southeast	male	40-49	white	101k or more	3	0.5	2.5	3	2.5
2.3	any chance	yes		important	safe	not optimistic	disagree	disagree	yes	yes	yes	yes	avg or not sure	4 days or more	3 days or less	3 days or less	3 days or less	no	no	yes	Northwest	male	40-49	white	101k or more	3	0	3	3	2.5
2.1	any chance	no	no	important	safe	optimistic	agree	agree	yes	yes	yes	yes	good	3 days or less	3 days or less	3 days or less	3 days or less	yes	yes	yes	Northeast	male	40-49	white	76k-100k	3	1.5	1.5	3	1.5
1.5	any chance	yes		important	safe	optimistic	agree	agree	yes	no	yes	no	avg or not sure	4 days or more	4 days or more	3 days or less	3 days or less	yes	no	yes	Central	female	40-49	white	76k-100k	0.5	0.5	0.5	3	3
0.6	no chance	no	no	not important	unsafe	optimistic	agree	agree	yes	no	yes	no	good	3 days or less	3 days or less	3 days or less	3 days or less	no	no	yes	Northeast	male	18-29	white	31k-50k	0	0	0	2	1
0	no chance	no	no	important	safe	optimistic	agree	agree	yes	no	yes	no	good	3 days or less	3 days or less	3 days or less	3 days or less	yes	no	yes	Southwest	female	40-49	black	31k-50k	1	0.5	0	-0.5	-1
1.4	any chance	no	no	important	safe	optimistic	disagree	disagree	yes	yes	yes	no	good	4 days or more	3 days or less	4 days or more	3 days or less	no	yes	no	Northwest	male	18-29	hispanic	51k-75k	-2.5	1	2.5	3	3
1.1	any chance		no	not important	safe	optimistic	agree	disagree	yes	yes	yes	no	good	3 days or less	3 days or less	3 days or less	3 days or less	no	no	yes	Central	female	70+	white	dont know	1.5	1.5	1	0	1.5
1.8	any chance	yes		important	unsafe	not optimistic	disagree	disagree		yes	yes	yes	avg or not sure	4 days or more	4 days or more	4 days or more	4 days or more	no	no	yes	Central	female	40-49	white	51k-75k	2	1.5	1	1.5	3
1.7	any chance	no	no	important	unsafe	not optimistic	disagree	disagree	yes	yes	yes	yes	avg or not sure	3 days or less	3 days or less	3 days or less	3 days or less	no	no	yes	Northwest	female	30-39	white	31k-50k	2	0.5	0.5	2.5	3
-0.2	no chance	no	no	not important	safe	optimistic	agree	agree	yes	no	no	no	good	3 days or less	3 days or less	3 days or less	3 days or less	yes	no	yes	Northeast	male	70+	white	31k-50k	0	-1	0	1	-1
1.1	no chance	no	no	important	safe	not optimistic	agree	disagree	yes	yes	yes	yes	good	3 days or less	3 days or less	3 days or less	3 days or less	no	no	yes	Southeast	female	50-59	black	101k or more	3	2	3	0.5	-3
1.2	any chance	no	no	not important	safe	not optimistic	agree	agree	yes	no	yes	no	good	3 days or less	3 days or less	3 days or less	3 days or less	yes	yes	yes	Central	female	60-69	white	76k-100k	0	3	3	3	-3
1.3	any chance	no	no	not important	unsafe	not optimistic	disagree	disagree	yes	yes	yes	yes	good	3 days or less	3 days or less	3 days or less	3 days or less	no	no	yes	Northwest	female	70+	white	dont know	2	2.5	0	2.5	-0.5
0.6	no chance	no	no	important	safe	not optimistic	agree	agree	yes	yes	yes	yes	avg or not sure	3 days or less	3 days or less	3 days or less	3 days or less	no	no	yes	Central	female	40-49	black	30k or less	-2	2.5	2	0	0.5
1.5	any chance	no	yes	important	safe	optimistic	disagree	disagree	yes	yes	yes	yes	good	3 days or less	3 days or less	3 days or less	3 days or less	yes	no	yes	Central	male	70+	white	31k-50k	1.5	1	1	1	3
1.4	any chance	no	no	important	safe	optimistic	agree	disagree	yes	yes	yes	yes	avg or not sure	3 days or less	4 days or more	4 days or more	3 days or less	yes	no	yes	Northeast	female	30-39	white	30k or less	2	1	2	2	0
1.2	any chance	no	no	important	unsafe	not optimistic	agree	agree	yes	yes	yes	no	good	3 days or less	3 days or less	3 days or less	3 days or less	yes	no	yes	Northwest	female	70+	white	dont know	-1.5	1.5	3	0	3
1.5	any chance	no	yes	important	unsafe	not optimistic	disagree	disagree	yes	yes	yes	yes	good	3 days or less	3 days or less	3 days or less	3 days or less	no	no	yes	Northeast	female	60-69	white	30k or less	0.5	-1	2	3	3
1.9	any chance	yes		important	safe	optimistic	agree	agree	yes	yes	yes	yes	good	4 days or more	3 days or less	3 days or less	3 days or less	no	no	yes	Central	female	18-29	hispanic	dont know	2.5	2	1	2	2
1.2	no chance	no	no	important	unsafe	not optimistic	agree	agree	yes	yes	yes	yes	good	3 days or less	3 days or less	3 days or less	3 days or less	yes	no	yes	Northeast	female	70+	white	dont know	0	1.5	1.5	3	0
1.1	any chance	no	no	important	safe	not optimistic	agree	agree	yes	no	yes	yes	good	3 days or less	3 days or less	3 days or less	3 days or less	no	no	yes	Northwest	male	50-59	white	51k-75k	0.5	1.5	0.5	1.5	1.5
1.2	any chance	no	no	not important	unsafe	not optimistic	agree	agree	yes	yes	yes	yes	good	3 days or less	3 days or less	3 days or less	3 days or less	no	no	yes	Central	female	30-39	black	101k or more	0.5	1.5	1	2	1
1.6	any chance	yes		important	safe	not optimistic	disagree	disagree	yes	yes	yes	no	good	3 days or less	3 days or less	3 days or less	3 days or less	no	no	yes	Southeast	male	40-49	white	31k-50k	2	0.5	1.5	3	1
1.4	any chance	no	no	important	safe	not optimistic	agree	disagree	yes	yes	yes	yes	good	3 days or less	3 days or less	3 days or less	3 days or less	no	no	yes	Central	male	60-69	white	dont know	0	1	0	3	3
1.4	any chance	no	no	important	safe	not optimistic	agree	disagree	yes	yes	yes	yes	good	3 days or less	3 days or less	3 days or less	3 days or less	yes	no	yes	Northwest	female	70+	white	dont know	-0.5	2	3	0	2.5
2.1	any chance	no	no	important	safe	not optimistic	disagree	disagree	yes	yes	yes	yes	good	3 days or less	3 days or less	3 days or less	3 days or less	no	no	yes	Northwest	male	18-29	white	76k-100k	2.5	0.5	2	3	2.5
0.6	no chance	yes		important	safe	optimistic	disagree	disagree	yes	yes	yes	yes	good	3 days or less	3 days or less	3 days or less	3 days or less	no	no	yes	Central	male	70+	black	31k-50k	1	2	-1.5	-0.5	2
1.5	any chance	no	no	important	safe	not optimistic	disagree	disagree	yes	yes	yes	yes	good	3 days or less	3 days or less	3 days or less	3 days or less	yes	no	yes	Southeast	male	70+	white	51k-75k	1.5	1.5	3	1.5	0
0.5	any chance	no	no	important	safe	not optimistic	disagree	disagree	yes	yes	yes	yes	good	3 days or less	3 days or less	3 days or less	3 days or less	yes	no	yes	Southeast	female	60-69	black	30k or less	-3	0.5	0.5	2	2.5
0.3	any chance	yes		important	safe	optimistic	agree	agree	yes	yes	yes	no	good	3 days or less	3 days or less	3 days or less	3 days or less	yes	no	no	Northeast	male	60-69	other	30k or less	-3	-1.5	3	1.5	1.5
0.3	no chance	yes		important	safe	optimistic	disagree	disagree	yes	yes	yes	yes	good	3 days or less	3 days or less	3 days or less	3 days or less	no	no	yes	Central	male	50-59	black	dont know	-1.5	0	1	0	2
1.3	any chance	yes		important	safe	optimistic	agree	agree	no	yes	yes	no	poor	4 days or more	4 days or more	4 days or more	4 days or more	no	no	yes	Northeast	female	50-59	white	30k or less	-0.5	2.5	0.5	1	3
1.2	no chance	no	no	important	safe	not optimistic	agree	disagree	yes	yes	yes	yes	good	3 days or less	3 days or less	3 days or less	3 days or less	yes	no	yes	Northeast	female	60-69	white	30k or less	0	3	-3	3	3
1.4	any chance	no	yes	important	unsafe	not optimistic	agree	agree	yes	yes	yes	yes	good	3 days or less	3 days or less	3 days or less	3 days or less	no	yes	yes	Southwest	male	60-69	black	101k or more	-0.5	0.5	2	2	3
0.8	any chance	yes		important	safe	optimistic	agree	agree	yes	no	yes	no	good	3 days or less	3 days or less	3 days or less	3 days or less	yes	yes	yes	Central	female	50-59	white	dont know	2	-2	2	2	0
0	any chance	no	no	not important	unsafe	optimistic	agree	disagree	yes	no	yes	yes	good	3 days or less	3 days or less	3 days or less	3 days or less	no	no	yes	Central	male	18-29	black	30k or less	0	-0.5	0.5	0	0
1.6	any chance	no	no	important	safe	not optimistic	agree	disagree	yes	yes	yes	yes	good	3 days or less	3 days or less	3 days or less	3 days or less	yes	no	yes	Southwest	female	70+	white	51k-75k	0.5	2.5	0	2	3
1.2	any chance	no	no	important	safe	not optimistic	agree	agree	yes	no	no	no	good	3 days or less	3 days or less	3 days or less	3 days or less	no	yes	yes	Northwest	male	40-49	white	101k or more	1	2.5	0	2.5	0
1.5	any chance	no	no	important		not optimistic	agree	disagree	yes	yes	yes	yes	avg or not sure	3 days or less	3 days or less	3 days or less	3 days or less	no	no	yes	Central	male	70+	white	dont know	1	1.5	2.5	2.5	0
1.3	any chance	no	no	not important	safe	optimistic	agree	agree	yes	yes	yes	yes	good	3 days or less	3 days or less	3 days or less	3 days or less	yes	yes	yes	Northeast	female	18-29	white	dont know	1	0.5	0	2	3
1.5	any chance	no	no	important	safe	optimistic	agree	agree	yes	yes	yes	yes	good	3 days or less	3 days or less	3 days or less	3 days or less	yes	no	yes	Northwest	female	50-59	white	51k-75k	0	3	3	1.5	0
0.5	no chance	no	no	important	safe	not optimistic	agree	agree	yes	yes	yes	yes	good	3 days or less	3 days or less	3 days or less	3 days or less	no	no	yes	Northeast	female	30-39	black	dont know	3	0	-3	0	2.5
2.1	any chance	no	no	important	safe	not optimistic	agree	agree	yes	yes	yes	no	good	3 days or less	3 days or less	3 days or less	3 days or less	no	yes	yes	Northwest	female	30-39	white	76k-100k	0.5	3	1	3	3
1.8	any chance	no	no	important	safe	not optimistic	disagree	disagree	yes	yes	yes	yes	good	3 days or less	3 days or less	3 days or less	3 days or less	no	no	yes	Northwest	male	50-59	other	101k or more	3	3	0	0	3
1	any chance	no	no	not important	unsafe	not optimistic	disagree	disagree	yes	yes	yes	yes	good	3 days or less	3 days or less	3 days or less	3 days or less	no	yes	yes	Northeast	male	18-29	other	dont know	0.5	1.5	1.5	0	1.5
2.3	any chance	no	no	important		not optimistic	agree	disagree	yes	yes	yes	yes	good	3 days or less	3 days or less	3 days or less	3 days or less	no	yes	yes	Northeast	female	70+	white	76k-100k	2.5	2	2	2.5	2.5
0.8	any chance	no	no	not important	safe	not optimistic	agree	agree	yes	no	yes	no	good	3 days or less	3 days or less	3 days or less	3 days or less	no	no	yes	Central	male	60-69	white	51k-75k	0.5	0.5	1	1.5	0.5
1.2	no chance	yes		not important	safe	optimistic	agree	agree	yes	no	yes	no	good	3 days or less	3 days or less	3 days or less	3 days or less	no	no	yes	Northwest	female	30-39	white	76k-100k	2.5	0	3	3	-2.5
1.6	any chance	no	no	important	safe	not optimistic	disagree	agree	yes	yes	yes	yes	poor	3 days or less	3 days or less	3 days or less	3 days or less	no	no	yes	Southeast	female	70+	white	dont know	1.5	1.5	2.5	0	2.5
0.1	no chance	no	no	important	safe	optimistic	disagree	agree	yes	no	no	no	avg or not sure	4 days or more	3 days or less	4 days or more	4 days or more	no	no	yes	Southwest	female	60-69	white	30k or less	0.5	0	3	0	-3
0.4	no chance	yes		important	safe	not optimistic	disagree	agree	yes	yes	yes	yes	good	3 days or less	3 days or less	3 days or less	3 days or less	yes	no	yes	Southwest	female	30-39	black	30k or less	0	0	2	0	0
1.4	any chance	no	no	important	safe	not optimistic	agree	agree	yes	yes	yes	yes	good	3 days or less	3 days or less	3 days or less	3 days or less	yes	no	yes	Southeast	female	60-69	white	dont know	0.5	1	1.5	2.5	1.5
1.4	any chance	no	no	important	safe	not optimistic	agree	agree	yes	yes	yes	yes	good	3 days or less	3 days or less	3 days or less	3 days or less	yes	no	yes	Northeast	female	60-69	white	dont know	1.5	1.5	1.5	1.5	1
1.5	any chance	no	yes	important	safe	optimistic	disagree	disagree	yes	yes	yes	no	avg or not sure	3 days or less	3 days or less	3 days or less	4 days or more	no	yes	yes	Northwest	female	70+	white	dont know	0	1.5	1.5	1.5	3
1.9	any chance	no	no	important		not optimistic	agree	agree	yes	yes	yes	yes	avg or not sure	4 days or more	3 days or less	3 days or less	3 days or less	no	no	yes	Northwest	female	40-49	white	51k-75k	0	2.5	3	1.5	2.5
1.5	any chance	no	no	important	safe	optimistic	agree	agree	yes	yes	yes	no	good	3 days or less	3 days or less	3 days or less	3 days or less	yes	yes	yes	Central	female	60-69	white	31k-50k	0.5	2.5	0.5	3	1
0.7	any chance	no	no	not important	safe	optimistic	agree	agree	yes	yes	yes	yes	avg or not sure	3 days or less	3 days or less	3 days or less	3 days or less	no	no	yes	Northeast	female	30-39	black	31k-50k	0.5	1.5	1.5	0	0
0.8	any chance	yes		important	safe	not optimistic	disagree	disagree	yes	no	yes	yes	good	3 days or less	3 days or less	3 days or less	3 days or less	no	no	no	Central	female	50-59	white	51k-75k	2.5	1	-0.5	1.5	-0.5
1.1	any chance	no	no	important	safe	optimistic	agree	disagree	yes	yes	yes	yes	avg or not sure	3 days or less	3 days or less	3 days or less	3 days or less	no	no	yes	Central	male	60-69	other	dont know	0.5	1.5	3	3	-2.5
1.8	any chance	yes		important	safe	optimistic	agree	agree	yes	yes	yes	yes	avg or not sure	4 days or more	3 days or less	3 days or less	4 days or more	yes	no	yes	Northeast	female	40-49	white	31k-50k	1	2	2	2	2
1.5	any chance	no	no	important	safe	not optimistic	agree	agree	yes	yes	yes	yes	good	4 days or more	3 days or less	4 days or more	4 days or more	yes	no	yes	Northwest	female	18-29	white	30k or less	0	3	1.5	0	3
2.2	any chance	yes		important	unsafe	not optimistic	disagree	disagree	yes	yes	yes	yes	good	3 days or less	3 days or less	3 days or less	3 days or less	no	no	yes	Northwest	male	50-59	white	101k or more	0	3	2	3	3
2.3	any chance	no	no	important	safe	not optimistic	agree	disagree	yes	yes	yes	yes	good	3 days or less	3 days or less	3 days or less	3 days or less	no	no	yes	Northwest	male	30-39	white	101k or more	0.5	2	3	3	3
1.5	no chance	no	yes	important	safe	not optimistic	agree	disagree	yes	yes	yes	yes	good	3 days or less	4 days or more	3 days or less	3 days or less	no	no	no	Northwest	female	40-49	hispanic	30k or less	0.5	2.5	1.5	2	1
2.3	any chance	yes		important	unsafe	optimistic	agree	agree	yes	yes	yes	yes	good	3 days or less	3 days or less	3 days or less	3 days or less	no	no	yes	Southwest	male	40-49	white	76k-100k	3	1	3	1.5	3
0.6	any chance	no	yes	important	unsafe	optimistic	disagree	agree	yes	no	yes	no	good	3 days or less	3 days or less	3 days or less	3 days or less	no	yes	yes	Northwest	male	60-69	other	dont know	0	0.5	1.5	1.5	-0.5
1.2	no chance	yes		important	safe	optimistic	disagree	disagree	yes	yes	yes	no	avg or not sure	3 days or less	3 days or less	3 days or less	3 days or less	no	no	yes	Northwest	male	70+	white	30k or less	3	0	0	0	3
2.3	any chance	no	no	important	unsafe	not optimistic	disagree	disagree	yes	yes	yes	yes	avg or not sure	3 days or less	3 days or less	3 days or less	3 days or less	no	no	yes	Southwest	female	50-59	white	101k or more	1.5	2.5	2.5	2	3
2.4	any chance	no	no	important	safe	not optimistic	agree	disagree	no	yes	yes	yes	good	3 days or less	3 days or less	3 days or less	3 days or less	no	no	yes	Central	female	30-39	white	101k or more	3	0	3	3	3
1.7	any chance	no	no	important	unsafe	not optimistic	disagree	agree	yes	yes	yes	yes	avg or not sure	3 days or less	3 days or less	3 days or less	3 days or less	no	no	yes	Northwest	male	60-69	white	31k-50k	1	1.5	1	3	2
0.9	any chance	no	no	important	unsafe	optimistic	disagree	disagree	yes	yes	yes	yes	good	3 days or less	3 days or less	3 days or less	3 days or less	no	no	yes	Central	female	60-69	black	31k-50k	0	3	0	0	1.5
1.7	any chance	no	no	important	safe	not optimistic	agree	disagree	yes	yes	yes	yes	good	4 days or more	4 days or more	3 days or less	3 days or less	yes	no	yes	Northwest	female	70+	white	31k-50k	2.5	3	1.5	1.5	0
1.2	no chance	no	no	important	unsafe	not optimistic	agree	disagree	yes	yes	yes	yes	avg or not sure	4 days or more	3 days or less	3 days or less	3 days or less	no	no	no	Central	female	18-29	white	31k-50k	0	3	3	1.5	-1.5
1.4	any chance	yes		important	unsafe	not optimistic	disagree	disagree	yes	yes	yes	no	good	3 days or less	3 days or less	3 days or less	3 days or less	yes	no	yes	Northwest	male	70+	white	51k-75k	0	1	2	2	2
1.8	any chance	no	no	important	safe	not optimistic	agree	agree	yes	yes	yes	no	good	3 days or less	3 days or less	3 days or less	3 days or less	yes	no	yes	Northwest	male	60-69	white	76k-100k	0.5	2.5	2.5	2.5	1
1.6	no chance	no	no	important	safe	not optimistic	agree	disagree	yes	yes	yes	yes	good	3 days or less	3 days or less	3 days or less	3 days or less	no	no	yes	Central	female	60-69	white	31k-50k	2	2	1.5	2.5	0
1	no chance	no	no	important	safe	optimistic	agree	agree	yes	yes	yes	yes	good	3 days or less	3 days or less	3 days or less	3 days or less	no	no	yes		male	30-39	other	dont know	0.5	1.5	1	0.5	1.5
1.6	any chance	yes		important	safe	not optimistic	agree	disagree	yes	yes	yes	yes	good	3 days or less	3 days or less	3 days or less	3 days or less	no	no	yes	Northwest	male	70+	white	30k or less	0	3	2	1.5	1.5
1.8	any chance	no	no	important	unsafe	optimistic	agree	disagree	yes	yes	yes	yes	good	4 days or more	3 days or less	3 days or less	3 days or less	no	no	yes	Central	female	60-69	white	31k-50k	0.5	3	3	3	-0.5
1.6	any chance	no	yes	important	safe	not optimistic	agree	disagree	yes	yes	yes	yes	poor	3 days or less	3 days or less	4 days or more	4 days or more	yes	no	yes	Central	male	70+	white	51k-75k	1	3	0	3	1
2.2	any chance	no	no	important	safe	not optimistic	disagree	disagree	yes	yes	yes	yes	avg or not sure	3 days or less	3 days or less	3 days or less	3 days or less	no	no	yes	Central	male	30-39	white	76k-100k	2	3	0	3	3
0.3	no chance	no	no	important	safe	optimistic	disagree	disagree	yes	no	yes	yes	good	3 days or less	3 days or less	3 days or less	3 days or less	no	no	yes	Northeast	female	40-49	black	dont know	-3	0	3	1.5	0
1.5	any chance	no	no	important	safe	optimistic	agree	agree	yes	yes	yes	yes	good	3 days or less	3 days or less	3 days or less	3 days or less	yes	yes	yes	Northwest	female	50-59	white	dont know	2	2.5	0.5	1.5	1
0.7	no chance	no	no	important	safe	not optimistic	disagree	disagree	yes	no	yes	no	poor	4 days or more	4 days or more	4 days or more	4 days or more	no	no	yes	Central	female	30-39	other	31k-50k	1.5	0	0	0.5	1.5
1.7	any chance	no	yes	important	unsafe	not optimistic	disagree	disagree	no	yes	yes	yes	avg or not sure	4 days or more	3 days or less	3 days or less	3 days or less	no	no	yes	Central	female	18-29	white	30k or less	2.5	0	0.5	3	2.5
2.3	any chance	no	no	important	unsafe	not optimistic	disagree	disagree	yes	yes	yes	yes	avg or not sure	4 days or more	4 days or more	3 days or less	4 days or more	no	no	yes	Central	female	18-29	white	76k-100k	1.5	3	1	3	3
0.8	no chance	no	no	important	safe	optimistic	agree	agree	yes	no	yes	no	good	3 days or less	3 days or less	3 days or less	3 days or less	yes	no	yes	Northwest	female	50-59	white	51k-75k	-0.5	1	2.5	-1	2
1.7	no chance	no	yes	important	unsafe	not optimistic	disagree	disagree	yes	yes	yes	yes	avg or not sure	3 days or less	3 days or less	3 days or less	3 days or less	no	no	yes	Southeast	female	70+	white	31k-50k	0.5	1	1.5	2.5	3
1.2	no chance	yes		important	unsafe	optimistic	disagree	disagree	yes	no	yes	yes	good	4 days or more	3 days or less	3 days or less	3 days or less	no	no	yes	Northeast	male	18-29	white	31k-50k	0	0	3	3	0
1.6	any chance	yes		not important	safe	not optimistic	agree	disagree	yes	yes	yes	yes	good	3 days or less	3 days or less	3 days or less	3 days or less	no	no	yes	Northwest	male	70+	white	31k-50k	2.5	2.5	0	3	0
2.6	any chance	no	no	important	unsafe	not optimistic	agree	disagree	yes	yes	yes	yes	good	3 days or less	3 days or less	3 days or less	3 days or less	no	no	yes	Central	female	40-49	white	101k or more	1	3	3	3	3
2	any chance	no	no	important	safe	not optimistic	disagree	disagree	yes	yes	yes	yes	poor	3 days or less	3 days or less	4 days or more	3 days or less	no	no	yes	Northwest	female	40-49	white	51k-75k	1.5	2.5	3	3	0
2	any chance	no	no	important	unsafe	not optimistic	agree	disagree	yes	yes	yes	yes	good	3 days or less	3 days or less	3 days or less	3 days or less	no	no	yes	Northeast	female	50-59	other	101k or more	2	2	2	2	2
2.2	any chance	no	no	not important	safe	optimistic	agree	agree	yes	yes	yes	no	good	3 days or less	3 days or less	3 days or less	3 days or less	no	yes	yes	Northwest	male	40-49	white	101k or more	2.5	2.5	3	2.5	0.5
1.7	any chance	no	no	important	unsafe	not optimistic	disagree	disagree	yes	yes	yes	yes	poor	4 days or more	4 days or more	4 days or more	4 days or more	no	no	yes	Northwest	female	30-39	white	dont know	2	2	1.5	0.5	2.5
0	no chance	no	no	not important	unsafe	optimistic	agree	agree	no	no	no	no	good	3 days or less	3 days or less	3 days or less		no	no	yes	Southeast	male	50-59	white	51k-75k	0	0	0	0	0
0.6	any chance	no	no	important	safe	optimistic	agree	agree	yes	no	no	no	good	3 days or less	3 days or less	3 days or less	3 days or less	no	yes	yes	Southwest	male	30-39	white	51k-75k	0	1	0.5	1.5	0
1.5	any chance	no	no	important	safe	optimistic	agree	agree	yes	yes	yes	yes	good	3 days or less	3 days or less	3 days or less	3 days or less	yes	yes	yes	Southwest	male	40-49	other	51k-75k	0	3	2.5	3	-1
2.4	any chance	no	no	important	unsafe	not optimistic	disagree	disagree	yes	yes	yes	yes	good	4 days or more	3 days or less	3 days or less	3 days or less	no	no	yes	Northwest	male	30-39	white	101k or more	2	3	3	2	2
0	no chance	no	no	not important	safe	not optimistic	agree	agree	yes	no	yes	no	good	3 days or less	3 days or less	3 days or less	3 days or less	yes	no	no	Northeast	female	50-59	white	dont know	0	0	0	0	0
0	no chance	yes		important	safe	not optimistic	disagree	disagree	yes	no	yes	yes	good	3 days or less	3 days or less	3 days or less	3 days or less	yes	no	yes	Northeast	male	70+	black	dont know	-1.5	1.5	1.5	-1.5	0
1.8	any chance	no	no	important	safe	optimistic	agree	disagree	yes	yes	yes	yes	good	3 days or less	3 days or less	3 days or less	3 days or less	no	no	yes	Southeast	male	30-39	white	51k-75k	3	0.5	0	3	2.5
1.5	no chance	no	no	important	safe	not optimistic	agree	disagree	yes	yes	yes	yes	good	3 days or less	3 days or less	3 days or less	3 days or less	no	no	yes	Northwest	female	60-69	white	30k or less	3	1.5	0	3	0
1.5	no chance	no	no	important	unsafe	not optimistic	agree	disagree	yes	yes	yes	yes	good	3 days or less	3 days or less	3 days or less	3 days or less	no	no	yes	Northeast	female	60-69	white	30k or less	0	3	0	1.5	3
0.9	any chance	no	no	important	safe	not optimistic	disagree	disagree	yes	yes	yes	yes	good	3 days or less	3 days or less	3 days or less	3 days or less	yes	no	yes	Northeast	female	70+	black	31k-50k	1	1	0.5	0	2
2	any chance	no	no	important	safe	not optimistic	agree	agree	yes	no	yes	yes	avg or not sure	3 days or less	3 days or less	3 days or less	3 days or less	yes	yes	yes	Northeast	female	40-49	white	76k-100k	0.5	1	3	3	2.5
1.7	any chance	no	no	important	safe	optimistic	agree	disagree	yes	yes	yes	yes	good	3 days or less	3 days or less	3 days or less	3 days or less	yes	yes	yes	Southwest	male	60-69	white	51k-75k	3	0	3	1.5	1
1.8	any chance	no	no	important	unsafe	not optimistic	agree	disagree	yes	yes	yes	yes	good	3 days or less	3 days or less	3 days or less	3 days or less	no	no	yes	Central	female	50-59	white	51k-75k	0	1.5	3	3	1.5
1.6	any chance	yes		important	unsafe	optimistic	agree	agree	yes	yes	yes	no	good	3 days or less	3 days or less	3 days or less	3 days or less	no	no	yes	Southeast	male	40-49	white	dont know	0	2	2	2	2
0	no chance	no	no	not important	safe	optimistic	agree	agree	yes	no	no	no	good	3 days or less	3 days or less	3 days or less	3 days or less	yes	yes	yes	Northwest	female	70+	white	dont know	0	0	0	0	0
1.7	any chance	no		important	unsafe	not optimistic	disagree	disagree	yes	yes	yes	yes	good	3 days or less	3 days or less	3 days or less	3 days or less	no	no	yes	Northeast	male	70+	white	30k or less	1.5	3	1	1.5	1.5
0.8	any chance	no	no	important	safe	optimistic	agree	disagree	yes	no	yes	no	good	3 days or less	3 days or less	3 days or less	3 days or less	no	no	yes	Northeast	female	30-39	other	30k or less	1	1	1.5	0.5	0
1.8	any chance	no	no	important	safe	not optimistic	agree	agree	yes	yes	yes	yes	good	3 days or less	3 days or less	3 days or less	3 days or less	no	no	yes	Northeast	male	40-49	white	dont know	2	2.5	0	3	1.5
1.5	any chance	yes		important	safe	not optimistic	agree	agree	yes	no	yes	yes	avg or not sure	3 days or less	3 days or less	3 days or less	3 days or less	no	no	yes	Northwest	female	30-39	white	51k-75k	1.5	1.5	1.5	1.5	1.5
1.2	any chance	no	no	not important	safe	not optimistic	agree	agree	yes	yes	yes	yes	avg or not sure	3 days or less	3 days or less	3 days or less	4 days or more	no	no	yes	Southwest	female	18-29	other	30k or less	0.5	2	0.5	2	1
1.4	any chance	no	yes	important	safe	optimistic	disagree	disagree	yes	yes	yes	yes	good	3 days or less	3 days or less	4 days or more	3 days or less	no	no	yes	Central	female	50-59	black	76k-100k	2	2.5	0	2.5	0
0.5	no chance	no	no	not important	safe	optimistic	agree	agree	yes	no	yes	no	good	3 days or less	3 days or less	3 days or less	3 days or less	yes	yes	yes	Northwest	male	50-59	white	dont know	0	3	-3	0	2.5
0.3	no chance	no	no	important	unsafe	not optimistic	disagree	disagree	yes	no	no	no	good	3 days or less	3 days or less	3 days or less	3 days or less	no	no	yes	Southeast	female	70+	white	dont know	0.5	0.5	0.5	0.5	-0.5
2.4	any chance	yes		important	unsafe	not optimistic	agree	disagree	yes	yes	yes	yes	good	3 days or less	3 days or less	3 days or less	3 days or less	no	no	yes	Northwest	male	60-69	white	101k or more	2	2.5	1.5	3	3
1.3	any chance	no	no	important	safe	not optimistic	agree	disagree	yes	no	yes	yes	good	3 days or less	3 days or less	3 days or less	3 days or less	yes	yes	yes	Northwest	female	18-29	white	dont know	1.5	1	2	2	0
2.4	any chance	yes		important	safe	not optimistic	disagree	disagree	yes	yes	yes	yes	good	4 days or more	4 days or more	3 days or less	3 days or less	no	no	yes	Central	female	30-39	white	76k-100k	1	2	3	3	3
0.9	any chance	no	yes	important	unsafe	optimistic	disagree	disagree	yes	yes	yes	yes	poor	3 days or less	4 days or more	3 days or less	3 days or less	no	no	yes	Central	female	18-29	black	dont know	0	2	1	0.5	1
2.6	any chance	yes		important	safe	not optimistic	disagree	disagree	yes	yes	yes	yes	good	4 days or more	4 days or more	3 days or less	4 days or more	no	no	yes	Central	male	40-49	white	101k or more	2.5	3	2.5	3	2
1.6	any chance	no	no	important	safe	optimistic	agree	agree	yes	yes	yes	no	avg or not sure	3 days or less	3 days or less	3 days or less	3 days or less	no	yes	yes	Northwest	male	18-29	white	dont know	2	2	0.5	2	1.5
2	any chance	no	no	important	safe	optimistic	agree	agree	yes	no	yes	no	good	3 days or less	3 days or less	3 days or less	3 days or less	no	no	yes	Northwest	male	40-49	white	101k or more	1	2.5	0.5	3	3
0.3	no chance	no	no	not important	safe	optimistic	agree	agree	yes	no	yes	no	good	3 days or less	3 days or less	3 days or less	3 days or less	no	no	yes	Southwest	female	50-59	other	dont know	0	-2	2	1.5	0
1.8	any chance	no	no	important	unsafe	not optimistic	disagree	disagree	yes	yes	yes	yes	good	3 days or less	3 days or less	3 days or less	3 days or less	no	no	yes	Central	female	70+	white	dont know	0	3	3	0	3
2.1	any chance	no	no	not important	unsafe	not optimistic	disagree	disagree	yes	yes	yes	yes	poor	4 days or more	3 days or less	3 days or less	3 days or less	no	no	yes	Northwest	female	50-59	white	76k-100k	3	3	1.5	3	0
0.8	no chance	no	no	not important	safe	optimistic	agree	agree	no	no	no	no	good	3 days or less	3 days or less	3 days or less	3 days or less	no	no	yes	Central	male	18-29	white	101k or more	1	0	1.5	0.5	1
1.5	any chance	no	no	not important	safe	optimistic	agree	agree	yes	no	yes	no	good	3 days or less	3 days or less	3 days or less	3 days or less	yes	yes	yes	Central	male	50-59	white	101k or more	0.5	1.5	1.5	2	2
1.4	no chance	no	no	not important	unsafe	not optimistic	agree	disagree	yes	yes	yes	yes	avg or not sure	3 days or less	3 days or less	3 days or less	3 days or less	no	no	yes	Southwest	female	70+	white	dont know	0.5	2	1.5	2	1
2.1	any chance	no		important	safe	optimistic	agree	agree	yes	yes	yes	no	good	3 days or less	3 days or less	3 days or less	3 days or less	yes	yes	yes	Northwest	male	30-39	white	76k-100k	3	3	3	1.5	0
1.6	any chance	no	no	important	safe	not optimistic	disagree	agree	yes	yes	yes	no	avg or not sure	3 days or less	3 days or less	3 days or less	3 days or less	no	yes	yes	Southeast	male	60-69	white	30k or less	1.5	3	1.5	1	1
1.7	any chance	yes		important	safe	not optimistic	agree	agree	yes	no	yes	yes	good	3 days or less	3 days or less	3 days or less	3 days or less	no	no	yes	Northeast	female	40-49	white	51k-75k	1.5	2	0.5	2.5	2
1.6	any chance	no	no	not important	safe	not optimistic	agree	agree	yes	yes	yes	yes	good	3 days or less	3 days or less	3 days or less	3 days or less	no	no	yes	Northwest	female	30-39	white	dont know	1.5	2	1.5	2	1
2.9	any chance	no	no	important	safe	optimistic	agree	disagree	yes	yes	yes	yes	good	3 days or less	3 days or less	3 days or less	3 days or less	no	no	yes	Central	female	60-69	hispanic	101k or more	3	3	2.5	3	3
2.4	any chance	no	yes	important	unsafe	not optimistic	disagree	disagree	yes	yes	yes	yes	good	3 days or less	3 days or less	3 days or less	3 days or less	no	no	yes	Central	female	60-69	white	76k-100k	2.5	3	2	1.5	3
2	any chance	no	no	important	unsafe	not optimistic	disagree	disagree	yes	yes	yes	yes	avg or not sure	3 days or less	3 days or less	3 days or less	3 days or less	no	no	yes	Central	female	18-29	white	51k-75k	3	1	0	3	3
2	no chance	no	no	important	safe	optimistic	disagree	disagree	yes	yes	yes	yes	good	3 days or less	3 days or less	3 days or less	3 days or less	no	yes	yes	Northwest	male	18-29	hispanic	dont know	2	2	2	2	2
2.5	any chance	no	no	important	safe	not optimistic	agree	disagree	yes	yes	yes	yes	good	3 days or less	3 days or less	3 days or less	3 days or less	no	no	yes	Southeast	female	50-59	white	101k or more	1.5	2	3	3	3
1.2	no chance	yes		important	safe	optimistic	agree	agree	yes	no	yes	no	poor	3 days or less	3 days or less	3 days or less	3 days or less	no	yes	yes	Central	male	30-39	white	51k-75k	1	2.5	0	2.5	0
1.9	any chance	no		important	safe	not optimistic	disagree	disagree	yes	yes	yes	yes	avg or not sure	3 days or less	3 days or less	3 days or less	3 days or less	no	no	yes	Northeast	female	50-59	white	51k-75k	1	2	1.5	2.5	2.5
2.4	no chance	no	no	important	unsafe	not optimistic	disagree	disagree	yes	yes	yes	yes	good	3 days or less	3 days or less	3 days or less	3 days or less	no	no	yes	Northwest	female	40-49	white	76k-100k	3	3	3	0	3
1.9	any chance	no	no	important	unsafe	not optimistic	agree	disagree	yes	yes	yes	yes	good	4 days or more	4 days or more	4 days or more	3 days or less	yes	yes	yes	Central	male	70+	white	31k-50k	1.5	0.5	3	3	1.5
0.9	any chance	no	no	important	safe	optimistic	disagree	disagree	yes	yes	yes	yes	good	3 days or less	3 days or less	3 days or less	3 days or less	no	no	yes	Central	female	60-69	black	dont know	0	1.5	0	0	3
2.5	any chance	no	no	important	safe	optimistic	agree	agree	yes	yes	yes	no	good	3 days or less	3 days or less	3 days or less	3 days or less	no	yes	yes	Northwest	female	30-39	white	101k or more	2.5	2.5	2	3	2.5
1	no chance	no	no	important	safe	optimistic	agree	agree	yes	no	yes	no	good	3 days or less	3 days or less	3 days or less	3 days or less	no	no	yes	Central	male	70+	white	30k or less	1.5	2	-1.5	2.5	0.5
0.7	any chance	no	no	important	safe	not optimistic	agree	agree	yes	no	no	no	avg or not sure	3 days or less	3 days or less	3 days or less	3 days or less	no	no	yes	Southwest	female	40-49	white	dont know	1.5	0.5	0	1.5	0
2.4	any chance	no	no	important	safe	not optimistic	disagree	disagree	yes	yes	yes	yes	avg or not sure	3 days or less	3 days or less	3 days or less	3 days or less	no	no	yes	Southwest	male	70+	white	76k-100k	3	3	1	3	2
1.8	any chance	no	no	important	safe	not optimistic	disagree	disagree	yes	yes	yes	yes	good	3 days or less	3 days or less	3 days or less	3 days or less	no	no	yes	Northeast	male	18-29	white	30k or less	1.5	2.5	1.5	2	1.5
1.8	any chance	no	no	important	safe	optimistic	agree	disagree	yes	yes	yes	yes	good	3 days or less	3 days or less	3 days or less	3 days or less	yes	no	yes	Northwest	male	70+	white	51k-75k	3	3	3	0	0
1.8	any chance	yes		important	safe	optimistic	agree	agree	yes	yes	yes	yes	good	3 days or less	3 days or less	3 days or less	3 days or less	no	no	yes	Northwest	female	60-69	white	dont know	1.5	1.5	0	3	3
1.8	any chance	no	no	important	unsafe	optimistic	agree	disagree	yes	yes	yes	yes	good	3 days or less	3 days or less	3 days or less	3 days or less	no	no	yes	Northwest	female	60-69	white	dont know	1.5	1.5	3	0	3
1	any chance	yes		important	unsafe	not optimistic	disagree	disagree	no	yes	yes	yes	good	3 days or less	3 days or less	3 days or less	3 days or less	yes	no	yes	Southeast	female	70+	black	51k-75k	-1	1	0.5	1.5	3
1.1	any chance	yes		important	unsafe	not optimistic	agree	disagree	yes	yes	yes	yes	avg or not sure	3 days or less	3 days or less	3 days or less	3 days or less	no	no	yes	Northwest	male	70+	black	31k-50k	0.5	0.5	1.5	0	3
2.4	any chance	yes		important	safe	not optimistic	agree	disagree	yes	yes	yes	yes	good	3 days or less	3 days or less	3 days or less	3 days or less	yes	no	yes	Central	male	30-39	white	101k or more	3	3	3	3	0
1.7	any chance	no	no	important	unsafe	optimistic	disagree	agree	yes	yes	yes	yes	avg or not sure	3 days or less	3 days or less	4 days or more	3 days or less	no	no	no	Northwest	male	18-29	hispanic	dont know	1.5	1.5	3	1.5	1
1.6	any chance	no	no	not important	safe	not optimistic	agree	disagree	yes	yes	yes	yes	avg or not sure	3 days or less	3 days or less	3 days or less	3 days or less	no	no	yes	Southwest	female	60-69	white	dont know	1	1.5	2	2.5	1
1.5	no chance	no	no	important	safe	not optimistic	agree	disagree	yes	yes	yes	no	avg or not sure	4 days or more	3 days or less	3 days or less	3 days or less	no	no	yes	Southeast	female	70+	white	dont know	0	1.5	0	3	3
1	any chance	no	no	important	unsafe	not optimistic	disagree	disagree	yes	yes	yes	yes	good	3 days or less	3 days or less	3 days or less	3 days or less	no	no	yes	Central	female	70+	black	dont know	1	2.5	0	1.5	0
1.8	any chance	no	no	important	safe	optimistic	agree	agree	yes	yes	yes	yes	good	3 days or less	3 days or less	3 days or less	3 days or less	no	no	yes	Southwest	male	18-29	white	dont know	2	2.5	1.5	2	1
1.3	no chance	no	no	important	unsafe	not optimistic	agree	agree	yes	yes	yes	no	good	3 days or less	3 days or less	3 days or less	3 days or less	yes	yes	yes	Northwest	male	60-69	white	dont know	1	1.5	3	2	-1
1.7	any chance	no	no	important	unsafe	optimistic	agree	agree	yes	yes	yes	no	avg or not sure	4 days or more	4 days or more	4 days or more	3 days or less	no	yes	yes	Central	male	18-29	white	dont know	2.5	2	1	3	0
1.7	any chance	no	no	not important	safe	optimistic	agree		yes	yes	yes	yes	good	3 days or less	3 days or less	3 days or less	3 days or less	no	no	yes	Central	female	70+	white	30k or less	1.5	0	2.5	1.5	3
1	any chance	no	no	important	unsafe	optimistic	agree	agree	yes	no	yes	no	good	3 days or less	3 days or less	3 days or less	3 days or less	yes	no	yes	Northeast	male	60-69	white	dont know	1.5	0	1.5	1.5	0.5
1.7	no chance	yes		important	safe	not optimistic	disagree	disagree	yes	yes	yes	yes	good	3 days or less	3 days or less	3 days or less	3 days or less	no	no	yes	Southwest	female	70+	white	dont know	1.5	2.5	3	0	1.5
0.7	no chance	no	yes	important	safe	optimistic	agree	disagree	yes	yes	yes	yes	good	3 days or less	3 days or less	4 days or more	3 days or less	yes	no	yes	Southeast	female	70+	black	30k or less	1	1.5	1.5	-1.5	1
1.2	any chance	no	no	important	safe	optimistic	agree	agree	yes	no	yes	no	good	3 days or less	3 days or less	3 days or less	3 days or less	no	no	yes	Central	male	30-39	white	dont know	1	1	0.5	2	1.5
1.5	any chance	yes		not important	safe	optimistic	agree	agree	yes	yes	yes	yes	good	3 days or less	3 days or less	3 days or less	3 days or less	yes	yes	yes	Northeast	male	60-69	white	30k or less	1	2	1	3	0.5
2.1	any chance	no	no	important	safe	optimistic	agree	agree	yes	yes	yes	no	good	3 days or less	3 days or less	3 days or less	3 days or less	no	no	yes	Northwest	female	30-39	other	101k or more	3	3	2	3	-0.5
2.8	any chance	no	no	important	unsafe	not optimistic	agree	disagree	yes	yes	yes	yes	good	4 days or more	3 days or less	3 days or less	3 days or less	no	no	yes	Northwest	female	40-49	white	101k or more	2.5	3	2.5	3	3
0.6	no chance	no	no	important	safe	optimistic	disagree	disagree	yes	yes	yes	yes	good	3 days or less	3 days or less	4 days or more	3 days or less	yes	no	yes	Southeast	female	50-59	black	30k or less	-0.5	1	2.5	0	0
2.4	any chance	no	no	not important	safe	optimistic	agree	agree	yes	yes	yes	no	good	3 days or less	3 days or less	3 days or less	3 days or less	no	yes	yes	Northeast	male	40-49	white	101k or more	3	1.5	1.5	3	3
1.6	any chance	no	no	important	safe	not optimistic	disagree	disagree	yes	yes	yes	yes	good	3 days or less	3 days or less	3 days or less	3 days or less	no	no	no	Southwest	female	60-69	white	31k-50k	1.5	1.5	2	2	1
2.3	any chance	no	no	important	safe	not optimistic	disagree	disagree	yes	yes	yes	yes	avg or not sure	4 days or more	4 days or more	4 days or more	4 days or more	no	no	yes	Northwest	female	18-29	hispanic	30k or less	3	0	3	2.5	3
1.8	any chance	no	no	important	safe	optimistic	disagree	disagree	yes	yes	yes	yes	poor	4 days or more	3 days or less	4 days or more	4 days or more	no	no	yes	Central	female	18-29	black	101k or more	0	3	3	3	0
1.2	no chance	no	no	not important	safe	not optimistic	agree	agree	yes	yes	yes	no	good	3 days or less	3 days or less	3 days or less	3 days or less	yes	no	yes	Northwest	female	70+	white	30k or less	-1.5	1.5	2	2.5	1.5
1.4	any chance	no	no	important	unsafe	optimistic	disagree	disagree	yes	yes	yes	yes	good	3 days or less	3 days or less	3 days or less	3 days or less	no	no	no	Central	male	30-39	white	30k or less	0.5	0.5	2	2	2
1.6	any chance	no	no	not important	safe	optimistic	agree	agree	yes	yes	yes	no	good	3 days or less	3 days or less	3 days or less	3 days or less	no	no	yes	Central	male	18-29	white	51k-75k	1	3	0	1	3
1.7	no chance	no	no	important	safe	optimistic	agree	agree	yes	yes	yes	no	good	3 days or less	3 days or less	3 days or less	3 days or less	no	yes	yes	Central	male	30-39	white	51k-75k	2	0.5	2	2	2
2.4	any chance	no	no	important	safe	optimistic	agree	agree	yes	yes	yes	no	good	3 days or less	3 days or less	4 days or more	3 days or less	no	no	yes	Southeast	female	50-59	white	101k or more	3	0	3	3	3
1.9	any chance	no	no	important	safe	not optimistic	agree	agree	yes	yes	yes	yes	good	3 days or less	3 days or less	3 days or less	3 days or less	no	yes	yes	Central	female	50-59	white	dont know	0	3	2	2.5	2
1.8	any chance	no	no	important	safe	not optimistic	disagree	disagree	yes	yes	yes	yes	good	3 days or less	3 days or less	3 days or less	3 days or less	no	no	yes	Southeast	female	40-49	black	76k-100k	3	3	2	2	-1
1.8	no chance	yes		important	safe	not optimistic	agree	agree	yes	no	yes	yes	good	3 days or less	3 days or less	3 days or less	3 days or less	yes	yes	yes	Northeast	male	18-29	white	76k-100k	3	-3	3	3	3
1	any chance	no	no	not important	safe	optimistic	agree	agree	yes	no	yes	no	good	3 days or less	3 days or less	3 days or less	3 days or less	no	no	yes	Northwest	female	50-59	white	dont know	0	1.5	2	1.5	0
1	any chance	no	no	important	safe	not optimistic	agree	disagree	yes	no	yes	yes	good	3 days or less	3 days or less	3 days or less	3 days or less	yes	no	yes	Central	female	18-29	other	dont know	1.5	0.5	0.5	1.5	1
2	any chance	yes		not important	safe	not optimistic	agree	agree	yes	yes	yes	yes	avg or not sure	3 days or less	3 days or less	3 days or less	3 days or less	no	yes	yes	Central	female	18-29	white	31k-50k	2.5	2	0	3	2.5
1.2	any chance	no	no	important	unsafe	optimistic	disagree	disagree	yes	yes	yes	yes	good	3 days or less	3 days or less	3 days or less	3 days or less	no	no	yes	Central	female	60-69	black	31k-50k	1.5	0	0	1.5	3
1	any chance	no	no	important	unsafe	not optimistic	agree	disagree	yes	yes	yes	yes	good	3 days or less	3 days or less	3 days or less	3 days or less	no	no	yes	Southwest	female	60-69	black	dont know	1.5	1.5	1	-2	3
1.8	any chance	no	no	important	safe	not optimistic	disagree	disagree	yes	yes	yes	yes	poor	4 days or more	4 days or more	3 days or less	3 days or less	yes	no	yes	Southwest	female	18-29	white	dont know	3	3	0	0	3
1.7	no chance	no	no	important	safe	optimistic	agree	disagree	no	yes	yes	yes	good	3 days or less	3 days or less	3 days or less	3 days or less	no	no	yes	Southwest	male	70+	white	30k or less	3	1	3	1.5	0
2.2	any chance	no	no	important	safe	optimistic	agree	agree	yes	yes	yes	yes	good	3 days or less	3 days or less	3 days or less	3 days or less	no	no	yes	Northwest	female	30-39	other	76k-100k	1	3	3	1	3
1.4	any chance	no	no	not important	safe	optimistic	agree	agree	yes	yes	no	no	good	3 days or less	3 days or less	3 days or less	3 days or less	yes	no	yes	Northwest	male	40-49	white	76k-100k	2	1.5	0	2.5	1
1.7	any chance	no	no	important	unsafe	optimistic	agree	disagree	yes	yes	yes	yes	good	4 days or more	4 days or more	4 days or more	4 days or more	yes	no	yes	Central	male	60-69	white	30k or less	3	2.5	0.5	1	1.5
1.4	any chance	no	no	important	safe	not optimistic	agree	agree	yes	yes	yes	yes	good	3 days or less	3 days or less	3 days or less	3 days or less	no	no	yes	Central	male	50-59	other	dont know	1.5	0.5	0	2.5	2.5
0.9	no chance	no	no	not important	safe	optimistic	agree	agree	no	no	no	no	good	3 days or less	3 days or less	3 days or less	3 days or less	yes	yes	yes	Southwest	male	18-29	white	101k or more	0	0	3	1.5	0
1.6	any chance	no	no	important	unsafe	not optimistic	disagree	disagree	yes	yes	yes	yes	good	4 days or more	3 days or less	4 days or more	3 days or less	yes	no	yes	Southeast	female	50-59	black	101k or more	-2.5	1.5	3	3	3
2	any chance	no	no	important		not optimistic	agree	disagree	yes	yes	yes	yes	avg or not sure	3 days or less	3 days or less	3 days or less	3 days or less	no	no	yes	Northwest	female	70+	white	30k or less	2	1.5	1	3	2.5
1.5	any chance	no	no	important	unsafe	not optimistic	disagree	disagree	yes	no	yes	yes	good	3 days or less	3 days or less	3 days or less	3 days or less	no	no	yes	Southeast	male	70+	white	30k or less	1.5	0	3	0	3
1.7	no chance	yes		important	unsafe	not optimistic	disagree	disagree	yes	yes	yes	yes	good	3 days or less	3 days or less	3 days or less	3 days or less	no	no	yes	Southeast	male	70+	white	dont know	0	2.5	2.5	1.5	2
0.9	any chance	no	no	important	safe	optimistic	agree	agree	yes	no	no	no	good	3 days or less	3 days or less	3 days or less	3 days or less	no	yes	yes	Northwest	male	70+	white	31k-50k	2	0.5	0	1	1
2	any chance	no	no	important	safe	optimistic	agree	disagree	yes	yes	yes	yes	avg or not sure	4 days or more	3 days or less	3 days or less	3 days or less	no	yes	yes	Central	female	60-69	white	dont know	2	2	2	2	2
2.4	any chance	no	yes	important	safe	optimistic	agree	agree	yes	yes	yes	yes	avg or not sure	3 days or less	3 days or less	3 days or less	3 days or less	yes	yes	yes	Northeast	male	60-69	white	76k-100k	1.5	1.5	3	3	3
0.5	any chance	no	no	important	safe	optimistic	agree	agree	yes	no	no	no	good	3 days or less	3 days or less	3 days or less	3 days or less	yes	no	yes	Northwest	male	18-29	white	30k or less	0	1.5	1.5	0.5	-1
1.8	any chance	no	no	important	safe	optimistic	agree	disagree	yes	yes	yes	no	avg or not sure	3 days or less	3 days or less	3 days or less	3 days or less	no	yes	yes	Southwest	male	70+	white	dont know	3	1.5	3	1.5	0
2.1	any chance	no	no	important	safe	not optimistic	agree	agree	no	yes	yes	yes	good	3 days or less	3 days or less	3 days or less	3 days or less	no	no	yes	Southeast	female	60-69	white	51k-75k	1	2	2.5	2.5	2.5
1.6	any chance	no	no	important	safe	optimistic	agree	agree	yes	yes	yes	no	good	3 days or less	3 days or less	3 days or less	3 days or less	yes	yes	yes	Central	male	60-69	white	dont know	0	0.5	2.5	2	3
0	any chance	no		important	safe	not optimistic	disagree	agree	yes	no	yes	yes	good	3 days or less	3 days or less	3 days or less	3 days or less	yes	no	no	Central	male	30-39	black	dont know	0	0	0	0	0
1.1	any chance	no	no	not important	unsafe	optimistic	disagree	disagree	yes	yes	no	yes	poor	4 days or more	4 days or more	4 days or more	3 days or less	no	no	yes	Northeast	female	70+	white	dont know	0.5	1	2	1.5	0.5
2.1	any chance	no	no	important	safe	optimistic	agree	agree	yes	yes	yes	no	avg or not sure	4 days or more	3 days or less	4 days or more	3 days or less	no	no	yes	Central	female	40-49	white	51k-75k	2	0.5	3	2	3
1.9	any chance	no	no	important	safe	not optimistic	agree	disagree	yes	yes	yes	yes	avg or not sure	4 days or more	4 days or more	3 days or less	4 days or more	yes	yes	yes	Central	female	60-69	white	30k or less	0.5	2.5	2	2	2.5
1.3	any chance	no	no	important	safe	optimistic	agree	agree	yes	no	yes	no	good	3 days or less	3 days or less	3 days or less	3 days or less	no	no	yes	Northeast	male	30-39	white	dont know	1	1.5	1	3	0
2.1	any chance	yes		important	unsafe	optimistic	disagree	disagree	yes	yes	yes	yes	good	3 days or less	3 days or less	3 days or less	3 days or less	yes	yes	yes	Southeast	female	30-39	white	51k-75k	2.5	0	2	3	3
0.6	any chance	no	no	important	safe	optimistic	agree	agree	yes	no	no	no	good	3 days or less	3 days or less	3 days or less	3 days or less	no	yes	no	Northwest	male	40-49	white	31k-50k	-1.5	1.5	0	1.5	1.5
1.1	no chance	no	no	important	safe	optimistic	agree	agree	yes	no	yes	no	good	3 days or less	3 days or less	3 days or less	3 days or less	no	no	yes	Northwest	female	50-59	white	dont know	0	1.5	1.5	2.5	0
1.9	any chance	no	no	important	safe	optimistic	agree	agree	yes	yes	yes	yes	avg or not sure	4 days or more	3 days or less	3 days or less	3 days or less	no	no	yes	Northwest	female	50-59	white	dont know	1	3	-0.5	3	3
1.9	any chance	no	no	important	safe	not optimistic	agree	disagree	no	yes	yes	yes	avg or not sure	3 days or less	3 days or less	3 days or less	3 days or less	no	no	yes	Northwest	female	50-59	white	dont know	2	2	2	2	1.5
2.7	any chance	no	no	important	safe	not optimistic	agree	disagree	yes	yes	yes	yes	good	3 days or less	3 days or less	3 days or less	3 days or less	no	no	yes	Central	male	70+	white	101k or more	2	3	3	3	2.5
1.8	any chance	no	no	not important	safe	not optimistic	agree	agree	yes	no	yes	no	avg or not sure	3 days or less	3 days or less	3 days or less	3 days or less	yes	no	yes	Northwest	female	40-49	white	76k-100k	3	0	3	3	0
0.8	no chance	no	no	important	safe	optimistic	disagree	disagree	yes	yes	yes	yes	good	3 days or less	3 days or less	3 days or less	3 days or less	yes	no	yes	Central	female	70+	black	dont know	0	0.5	1.5	0	2
1	no chance	no	no	not important	safe	optimistic	agree	agree	yes	no	yes	yes	good	3 days or less	3 days or less	3 days or less	3 days or less	no	no	yes	Northwest	male	50-59	white	dont know	0.5	1	1.5	1.5	0.5
1.5	any chance	no	no	important	safe	optimistic	agree	disagree	yes	no	yes	no	avg or not sure	3 days or less	3 days or less	3 days or less	3 days or less	no	yes	yes	Central	female	70+	white	dont know	1.5	0.5	3	2.5	0
1.2	any chance	no	yes	important	safe	optimistic	agree	agree	yes	yes	yes	yes	avg or not sure	3 days or less	3 days or less	3 days or less	3 days or less	no	no	yes	Southeast	male	60-69	black	31k-50k	0.5	2.5	0	3	0
2.3	any chance	no	no	important	safe	optimistic	agree	agree	yes	yes	yes	yes	good	3 days or less	4 days or more	3 days or less	3 days or less	no	yes	yes	Northwest	female	30-39	white	31k-50k	2.5	0	3	3	3
0.8	any chance	no	no	not important	safe	not optimistic	agree	disagree	yes	yes	yes	yes	good	3 days or less	3 days or less	3 days or less	3 days or less	yes	no	yes	Northwest	female	30-39	black	30k or less	0.5	0.5	1	1	1
1.9	no chance	no	no	important	safe	optimistic	agree	agree	yes	yes	yes	yes	poor	4 days or more	4 days or more	4 days or more	4 days or more	no	yes	yes	Southeast	male	50-59	white	51k-75k	1.5	1.5	0.5	3	3
2.8	any chance	yes		important	safe	not optimistic	agree	disagree	yes	yes	yes	yes	good	3 days or less	3 days or less	3 days or less	3 days or less	no	no	yes	Northeast	female	30-39	white	101k or more	3	3	3	3	2
2.4	any chance	no	no	important	safe	optimistic	agree	agree	yes	yes	yes	no	good	3 days or less	3 days or less	3 days or less	3 days or less	yes	no	yes	Southeast	male	70+	white	101k or more	0	3	3	3	3
2.2	any chance	no	no	important	unsafe	not optimistic	disagree	disagree	yes	yes	yes	yes	good	4 days or more	4 days or more	4 days or more	4 days or more	no	no	yes	Central	female	40-49	white	30k or less	2.5	2.5	2	2	2
1.6	any chance	no	no	important	unsafe	optimistic	agree	disagree	yes	no	yes	no	good	3 days or less	3 days or less	3 days or less	3 days or less	no	no	yes	Northeast	female	40-49	white	30k or less	1.5	1.5	2.5	2.5	0
1.8	no chance	no	no	important	safe	not optimistic	disagree	disagree	yes	yes	yes	yes	good	3 days or less	3 days or less	3 days or less	3 days or less	no	no	yes	Southwest	female	60-69	white	dont know	0	3	3	3	0
2	any chance	no	no	important	safe	not optimistic	disagree	disagree	yes	yes	yes	yes	poor	4 days or more	3 days or less	4 days or more	4 days or more	no	no	yes	Central	female	60-69	white	dont know	2	2	1.5	3	1.5
1.7	any chance	no	no	not important	safe	optimistic	disagree	disagree	yes	yes	yes	yes	avg or not sure	3 days or less	3 days or less	3 days or less	3 days or less	yes	no	yes	Northwest	female	70+	white	dont know	1.5	2	2	2	1
1.7	any chance	no	no	not important	safe	optimistic	agree	agree	yes	yes	yes	no	good	3 days or less	3 days or less	3 days or less	3 days or less	no	no	yes	Northwest	male	40-49	white	dont know	3	2.5	0	1	2
2.1	any chance	no	no	important	unsafe	not optimistic	disagree	disagree	yes	yes	yes	yes	good	3 days or less	3 days or less	3 days or less	3 days or less	no	no	no	Central	female	40-49	hispanic	dont know	1.5	3	3	3	0
0.9	any chance	yes		important	unsafe	not optimistic	disagree	disagree	yes	yes	yes	yes	good	3 days or less	3 days or less	3 days or less	3 days or less	yes	no	yes	Central	male	60-69	black	dont know	0	1.5	0	2	1
2	no chance	yes		important	safe	optimistic	disagree	disagree	yes	yes	yes	yes	avg or not sure	3 days or less	3 days or less	3 days or less	3 days or less	no	no	yes	Central	male	70+	white	31k-50k	1.5	1.5	3	1	3
2.2	any chance	no	no	important	safe	optimistic	disagree	disagree	no	yes	yes	yes	good	3 days or less	3 days or less	3 days or less	3 days or less	no	no	yes	Northeast	female	40-49	white	dont know	1	2.5	3	1.5	3
1.7	any chance	yes		important	safe	not optimistic	agree	agree	yes	yes	yes	yes	good	3 days or less	3 days or less	3 days or less	3 days or less	no	yes	no	Central	female	18-29	white	dont know	1	2.5	1	2	2
1.8	no chance	no	no	important	safe	optimistic	agree	agree	yes	yes	yes	yes	good	3 days or less	3 days or less	3 days or less	3 days or less	no	no	yes	Northeast	male	70+	white	dont know	0	3	1.5	3	1.5
1.8	no chance	no	no	important	safe	not optimistic	agree	agree	yes	yes	yes	yes	avg or not sure	4 days or more	3 days or less	4 days or more	3 days or less	no	no	yes	Southwest	female	50-59	white	30k or less	2	3	0	1.5	2.5
2.4	no chance	no	no	important	safe	optimistic	disagree	disagree	yes	yes	yes	yes	good	3 days or less	3 days or less	3 days or less	3 days or less	no	no	yes	Southwest	female	50-59	white	76k-100k	1	3	3	3	2
0.8	no chance	no	yes	important	unsafe	not optimistic	disagree	disagree	yes	yes	yes	yes	good	3 days or less	3 days or less	3 days or less	3 days or less	yes	no	yes	Southwest	male	70+	black	30k or less	1	1	1.5	1	-0.5
1.3	any chance	no	no	not important	safe	optimistic	agree	agree	yes	no	yes	no	avg or not sure	4 days or more	4 days or more	4 days or more	4 days or more	no	no	yes	Central	male	40-49	white	dont know	3	0	0	3	0.5
2	any chance	no	no	important	unsafe	not optimistic	agree	agree	yes	yes	yes	yes	good	3 days or less	3 days or less	3 days or less	3 days or less	no	no	yes	Northwest	male	70+	white	dont know	3	3	0	3	1
2.7	any chance	yes		important	safe	not optimistic	agree	agree	yes	yes	yes	yes	good	3 days or less	3 days or less	3 days or less	3 days or less	no	no	yes	Northeast	female	30-39	white	76k-100k	3	3	3	3	1.5
1.4	any chance	no	no	important	safe	not optimistic	agree	agree	yes	no	yes	no	good	3 days or less	3 days or less	3 days or less	3 days or less	no	no	yes	Southeast	male	30-39	white	dont know	-1	3	2	3	0
0.6	any chance	no	no	not important	safe	not optimistic	agree	disagree	yes	no	no	no	avg or not sure	3 days or less	3 days or less	3 days or less	3 days or less	no	yes	yes	Southeast	male	70+	white	dont know	1.5	1.5	0	0	0
2.1	any chance	yes		important	safe	not optimistic	agree	disagree	yes	yes	yes	yes	good	3 days or less	3 days or less	4 days or more	3 days or less	no	no	yes	Northwest	female	70+	white	dont know	1	1.5	3	2	3
1.3	no chance	no	no	important	safe	optimistic	disagree	disagree	yes	no	yes	yes	avg or not sure	4 days or more	3 days or less	4 days or more	3 days or less	no	no	yes	Central	male	50-59	white	dont know	0.5	2.5	2.5	0	1
2.4	any chance	yes		important	unsafe	not optimistic	disagree	disagree	yes	yes	yes	yes	avg or not sure	4 days or more	3 days or less	3 days or less	3 days or less	no	no	yes	Northwest	female	40-49	white	51k-75k	3	3	3	3	0
1.2	any chance	no	yes	important	safe	optimistic	disagree	disagree	yes	yes	yes	yes	good	4 days or more	4 days or more	4 days or more	3 days or less	no	no	no	Southwest	male	18-29	other	dont know	1.5	0.5	0.5	2.5	1
2.9	any chance	no	no	important	safe	not optimistic	agree	agree	yes	no	yes	yes	good	3 days or less	3 days or less	3 days or less	3 days or less	no	yes	yes	Southwest	female	18-29	hispanic	101k or more	3	2.5	3	3	3
1.3	any chance	yes		important	unsafe	not optimistic	agree	agree	yes	yes	yes	yes	good	3 days or less	3 days or less	3 days or less	3 days or less	no	yes	yes	Northeast	female	30-39	black	dont know	0.5	1.5	2	1.5	1
1.2	no chance	no	no	important	safe	not optimistic	agree	agree	yes	no	yes	no	good	3 days or less	3 days or less	3 days or less	3 days or less	no	no	yes	Southwest	male	60-69	white	30k or less	0.5	3	2.5	2.5	-2.5
1.5	no chance	no	no	important	unsafe	optimistic	agree	disagree	yes	no	yes	yes	good	3 days or less	3 days or less	3 days or less	3 days or less	no	no	yes	Northeast	female	18-29	white	dont know	1.5	1.5	3	0	1.5
1.3	any chance	no	yes	important	safe	not optimistic	disagree	disagree	yes	yes	yes	yes	good	3 days or less	3 days or less	3 days or less	3 days or less	no	no	no	Southeast	male	50-59	other	31k-50k	0.5	0	3	0	3
0.9	no chance	no	no	important	safe	optimistic	disagree	disagree	yes	yes	yes	yes	avg or not sure	3 days or less	3 days or less	3 days or less	3 days or less	yes	no	yes	Northeast	female	70+	black	dont know	1	1	0	1	1.5
-0.1	any chance	no	no	important	unsafe	optimistic	agree	disagree	no	no	no	yes	good	3 days or less	3 days or less	4 days or more	3 days or less	no	no	no	Southeast	male	40-49	black	51k-75k	1	0.5	-1	0.5	-1.5
2.7	no chance	no	no	important	unsafe	not optimistic	disagree	disagree	yes	yes	yes	yes	avg or not sure	3 days or less	3 days or less	4 days or more	3 days or less	no	no	yes	Northeast	female	70+	white	101k or more	1.5	3	3	3	3
1.1	any chance	yes		important	safe	not optimistic	agree	disagree	yes	yes	yes	yes	good	3 days or less	3 days or less	3 days or less	3 days or less	no	no	yes	Southeast	male	60-69	black	dont know	0	0	1.5	1.5	2.5
2.5	no chance	no	no	important	unsafe	not optimistic	agree	agree	yes	yes	yes	yes	avg or not sure	3 days or less	3 days or less	3 days or less	3 days or less	no	no	yes	Central	female	60-69	white	76k-100k	1	2.5	3	3	3
1.8	any chance	no	no	important	safe	not optimistic	agree	agree	yes	no	yes	no	avg or not sure	3 days or less	3 days or less	3 days or less	3 days or less	no	yes	yes	Northeast	female	30-39	white	31k-50k	1	3	3	1.5	0.5
2.2	any chance	no	no	important	safe	optimistic	agree	agree	yes	yes	yes	yes	good	4 days or more	3 days or less	3 days or less	3 days or less	no	no	no	Northwest	female	40-49	hispanic	30k or less	1	1	3	3	3
1.4	any chance	no	no	important	safe	not optimistic	disagree	disagree	yes	yes	yes	yes	avg or not sure	4 days or more	4 days or more		4 days or more	no	no	yes	Northwest	female	60-69	black	31k-50k	1	0.5	1.5	1.5	2.5
2.7	any chance	no	no	important	unsafe	optimistic	disagree	disagree	yes	yes	yes	yes	good	3 days or less	3 days or less	3 days or less	3 days or less	no	no	yes	Central	female	30-39	hispanic	31k-50k	2.5	2.5	2.5	3	3
2.7	any chance	yes		important	safe	not optimistic	disagree	disagree	yes	yes	yes	yes	good	3 days or less	3 days or less	3 days or less	3 days or less	no	no	yes	Southeast	female	30-39	hispanic	31k-50k	1.5	3	3	3	3
3	any chance	no	no	important	unsafe	not optimistic	disagree	disagree	yes	yes	yes	yes	avg or not sure	4 days or more	3 days or less	3 days or less	3 days or less	no	yes	yes	Central	female	18-29	white	101k or more	3	3	3	3	3
2.3	any chance	no	no	important	safe	not optimistic	agree	disagree	yes	no	yes	no	good	3 days or less	3 days or less	3 days or less	3 days or less	yes	no	yes	Southeast	female	40-49	white	101k or more	3	1	2	3	2.5
1.4	any chance	yes		important	safe	optimistic	agree	agree	yes	yes	no	no	good	3 days or less	3 days or less	3 days or less	3 days or less	no	no	yes	Southwest	male	30-39	white	31k-50k	2	0.5	2	0.5	2
1.3	any chance	no		important	safe	not optimistic	disagree	disagree	yes	yes	yes	yes	avg or not sure	3 days or less	3 days or less	3 days or less	3 days or less	no	no	yes	Central	female	70+	black	30k or less	0	3	1	3	-0.5
1.4	any chance	no	no	not important	safe	optimistic	agree	agree	yes	yes	yes	yes	good	3 days or less	3 days or less	3 days or less	3 days or less	no	no	no	Northwest	male	18-29	white	dont know	0.5	1.5	1	2	2
2.1	any chance	no	no	important	safe	not optimistic	agree	disagree	yes	yes	yes	yes	good	3 days or less	3 days or less	3 days or less	3 days or less	yes	no	yes	Northeast	male	70+	white	51k-75k	3	1.5	3	3	0
2	any chance	no	no	important	unsafe	optimistic	agree	agree	yes	yes	yes	no	good	3 days or less	3 days or less	3 days or less	3 days or less	no	no	yes	Northwest	female	70+	white	30k or less	2	2	2	2	2
0.4	no chance	no	no	not important	safe		agree	agree	yes	no	no	no	good	3 days or less	3 days or less	3 days or less	3 days or less	yes	yes	yes	Central	female	30-39	white	dont know	-2	0.5	1.5	2	0
2.6	any chance	no	no	important	safe	optimistic	agree	disagree	yes	yes	yes	yes	avg or not sure	3 days or less	3 days or less	3 days or less	3 days or less	yes	no	yes	Southeast	male	50-59	white	101k or more	3	3	2.5	3	1.5
1.9	any chance	yes		important	safe	not optimistic	disagree	disagree	yes	yes	yes	yes	good	3 days or less	3 days or less	3 days or less	3 days or less	no	no	yes	Northwest	female	30-39	black	76k-100k	1.5	2	2	2.5	1.5
2.2	any chance	no	no	important	safe	not optimistic	agree	disagree	yes	yes	yes	yes	good	3 days or less	3 days or less	3 days or less	3 days or less	no	no	yes	Central	female	70+	white	30k or less	1.5	2	3	3	1.5
1.1	no chance	yes		important	safe	not optimistic	agree	disagree	yes	yes	yes	yes	avg or not sure	3 days or less	3 days or less	3 days or less	3 days or less	no	no	yes	Central	female	18-29	black	dont know	1.5	1	1	1	1
2.1	any chance	no	no	important	safe	not optimistic	agree	agree	yes	yes	yes	yes	good	3 days or less	3 days or less	4 days or more	4 days or more	no	no	yes	Northwest	male	70+	white	dont know	2	1	2.5	2.5	2.5
2.2	any chance	no	no	important	safe	not optimistic	agree	disagree	yes	yes	yes	yes	good	3 days or less	3 days or less		3 days or less	no	no	yes	Northwest	female	70+	white	dont know	2.5	0	3	3	2.5
1.5	any chance	yes		important	safe	optimistic	disagree	disagree	no	yes	yes	yes	avg or not sure	3 days or less	3 days or less	3 days or less	3 days or less	yes	no	yes	Central	female	40-49	black	31k-50k	1	1	2.5	0	3
1.1	any chance	no	no	not important	safe	optimistic	disagree	disagree	yes	yes	yes	yes	avg or not sure	4 days or more	4 days or more	4 days or more	4 days or more	no	no	yes	Central	female	18-29	black	dont know	1	1	1	1.5	1
0.7	any chance	yes		not important	unsafe	optimistic	agree	agree	yes	no	no	no	good	3 days or less	3 days or less	3 days or less	3 days or less	no	no	yes	Northwest	female	30-39	white	dont know	0	2.5	1	0	0
2.2	any chance	no	no	important	unsafe	not optimistic	disagree	disagree	yes	yes	yes	yes	avg or not sure	4 days or more	4 days or more	3 days or less	3 days or less	no	no	yes	Northeast	female	30-39	white	dont know	1.5	2.5	3	2.5	1.5
0	no chance	no	no	not important	safe	optimistic	agree	agree	yes	no	no	no	good	3 days or less	3 days or less	3 days or less	3 days or less	no	no	no	Central	male	30-39	white	30k or less	-2.5	0	0	2.5	0
1.8	any chance	no	no	important	safe	not optimistic	agree	agree	yes	no	yes	no	good	3 days or less	3 days or less	3 days or less	3 days or less	no	yes	yes	Northwest	male	30-39	white	31k-50k	2	0	3	2.5	1.5
2.3	any chance	no	no	important	safe	optimistic	agree	disagree	yes	yes	yes	yes	good	3 days or less	3 days or less	3 days or less	3 days or less	no	no	yes	Southeast	male	70+	white	51k-75k	3	1.5	3	3	1
0.6	any chance	no	no	not important	safe	optimistic	agree	agree	yes	no	no	no	good	3 days or less	3 days or less	4 days or more	4 days or more	no	no	yes	Southwest	male	60-69	white	30k or less	-3	3	3	1.5	-1.5
2.4	any chance	no	no	important	safe	not optimistic	agree	disagree	yes	yes	yes	no	good	3 days or less	3 days or less	3 days or less	3 days or less	yes	no	yes	Central	female	50-59	white	76k-100k	0	3	3	3	3
2.4	any chance	no	no	important	safe	not optimistic	agree	disagree	yes	yes	yes	yes	good	3 days or less	3 days or less	3 days or less	3 days or less	no	no	yes	Northeast	female	70+	white	51k-75k	0	3	3	3	3
1.1	any chance	no	no	important	unsafe	optimistic	agree	agree	yes	no	yes	no	good	3 days or less	3 days or less	3 days or less	3 days or less	yes	no	no	Northwest	male	40-49	white	30k or less	1.5	1	1.5	1.5	0
1.2	any chance	yes		important	safe	optimistic	agree	agree	yes	yes	yes	yes	good	3 days or less	3 days or less	3 days or less	3 days or less	yes	no	yes	Central	female	30-39	black	dont know	-1.5	1.5	3	0	3
0.8	no chance	yes		important	safe	not optimistic	agree	disagree	yes	yes	yes	no	avg or not sure	3 days or less	3 days or less	3 days or less	3 days or less	yes	no	yes	Northwest	female	60-69	black	30k or less	0.5	0.5	0	1	2
3	any chance	no	no	important	safe	not optimistic	disagree	disagree	yes	yes	yes	yes	good	3 days or less	3 days or less	3 days or less	3 days or less	no	no	yes	Central	female	40-49	white	76k-100k	3	3	3	3	3
2	any chance	no	no	not important	safe	not optimistic	disagree	agree	yes	yes	yes	yes	good	3 days or less	3 days or less	3 days or less	3 days or less	no	no	yes	Northwest	female	60-69	white	30k or less	1	3	1	2	3
1.1	any chance	no	no	important	safe	optimistic	disagree	disagree	yes	yes	yes	no	good	3 days or less	3 days or less	3 days or less	3 days or less	no	no	yes	Northeast	male	18-29	black	dont know	1.5	0	2	2	0
1.9	any chance	no	no	important	safe	optimistic	agree	agree	yes	no	yes	no	poor	3 days or less	3 days or less	3 days or less	3 days or less	no	yes	yes	Northwest	female	18-29	white	51k-75k	2	2	2	1.5	2
1.5	any chance	no	no	important	safe	not optimistic	disagree	disagree	yes	yes	yes	no	good	3 days or less	3 days or less	3 days or less	3 days or less	no	no	no	Northeast	male	60-69	white	30k or less	3	0	3	-1	2.5
2.2	any chance	no	no	important	unsafe	not optimistic	disagree	disagree	yes	yes	yes	yes	avg or not sure	3 days or less	3 days or less	3 days or less	3 days or less	no	no	yes	Central	female	60-69	white	dont know	0	3	3	2	3
1.8	no chance	no	no	important	safe	optimistic	agree	agree	yes	yes	yes	yes	good	3 days or less	3 days or less	3 days or less	3 days or less	no	no	yes	Southeast	female	60-69	other	51k-75k	0	0	3	3	3
1.9	any chance	no	no	important	safe	optimistic	agree	agree	yes	no	yes	no	good	3 days or less	3 days or less	3 days or less	3 days or less	no	no	yes	Northeast	male	40-49	white	31k-50k	0.5	3	2.5	2	1.5
1.1	any chance	no	no	not important	safe	not optimistic	disagree	disagree	yes	yes	yes	yes	avg or not sure	3 days or less	3 days or less	3 days or less	3 days or less	no	no	yes	Central	female	60-69	black	dont know	1	1	2	1.5	0
2.1	any chance	no	no	important	safe	not optimistic	agree	disagree	yes	no	yes	no	good	3 days or less	3 days or less	3 days or less	3 days or less	no	no	yes	Northwest	male	40-49	other	101k or more	1	0.5	3	3	3
2.3	any chance	no	no	important	safe	not optimistic	disagree	disagree	yes	yes	yes	yes	avg or not sure	3 days or less	3 days or less	3 days or less	3 days or less	no	no	yes	Northwest	female	70+	white	30k or less	0	3	3	3	2.5
1.8	no chance	yes		important	safe	not optimistic	agree	disagree	yes	no	yes	yes	good	3 days or less	3 days or less	3 days or less	3 days or less	no	no	yes	Central	female	60-69	white	31k-50k	3	3	0	1.5	1.5
2.8	any chance	no	no	important	safe	not optimistic	disagree	disagree	yes	yes	yes	yes	avg or not sure	4 days or more	4 days or more	4 days or more	4 days or more	yes	no	yes	Northeast	male	40-49	white	76k-100k	3	2	3	3	3
2.8	any chance	no	no	important	unsafe	not optimistic	disagree	disagree	yes	yes	yes	yes	poor	3 days or less	3 days or less	3 days or less	4 days or more	no	yes	yes	Southwest	male	18-29	hispanic	51k-75k	3	2.5	2.5	3	3
1.4	any chance	no	no	not important	safe	optimistic	agree	agree	yes	no	no	no	good	3 days or less	3 days or less	3 days or less	3 days or less	no	yes	yes	Northeast	male	30-39	white	76k-100k	0	3	3	3	-2
2.1	any chance	no	no	not important	safe	not optimistic	agree	agree	yes	yes	yes	no	good	3 days or less	3 days or less	4 days or more	3 days or less	no	yes	yes	Southeast	female	60-69	white	31k-50k	3	2	3	0	2.5
2	no chance	yes		important	safe	optimistic	agree	disagree	yes	yes	yes	yes	good	3 days or less	3 days or less	3 days or less	3 days or less	yes	yes	yes	Northwest	female	60-69	white	30k or less	1.5	0.5	2	3	3
1.8	no chance	no	no	important	unsafe	not optimistic	disagree	disagree	yes	yes	yes	no	good	3 days or less	3 days or less	3 days or less	3 days or less	no	no	yes	Southeast	female	50-59	white	dont know	3	1.5	1.5	2.5	0.5
1.9	any chance	no	no	important	safe	not optimistic	agree	disagree	yes	yes	yes	no	good	3 days or less	3 days or less	3 days or less	3 days or less	yes	no	yes	Northwest	female	60-69	white	dont know	1.5	2.5	1	2	2.5
2.5	any chance	yes		important	unsafe	not optimistic	disagree	disagree	yes	yes	yes	yes	good	3 days or less	3 days or less	4 days or more	4 days or more	no	yes	yes	Central	male	18-29	white	31k-50k	2.5	3	1	3	3
2.3	any chance	no	no	important	safe	not optimistic	disagree	disagree	yes	yes	yes	yes	good	3 days or less	3 days or less	3 days or less	3 days or less	no	no	yes	Central	female	18-29	white	dont know	2.5	3	2	2	2
2	any chance	no	no	not important	safe	optimistic	agree	agree	yes	yes	yes	yes	good	3 days or less	3 days or less	3 days or less	3 days or less	no	no	yes	Southwest	male	70+	white	dont know	0.5	2.5	2	3	2
1.9	no chance	no	no	not important	safe	optimistic	agree	agree	yes	yes	yes	yes	good		3 days or less	3 days or less	3 days or less	no	no	yes	Southwest	female	70+	white	dont know	3	1.5	3	1.5	0.5
1.9	no chance	no	no	not important	safe	optimistic	disagree	agree	no	yes	yes	yes	good	3 days or less	3 days or less	3 days or less	3 days or less	no	no	yes	Southeast	female	70+	white	dont know	1.5	0.5	3	1.5	3
2	any chance	no	no	important	safe	optimistic	agree	agree	yes	no	yes	no	good	3 days or less	3 days or less	3 days or less	3 days or less	no	yes	yes	Central	male	40-49	white	51k-75k	1	1	3	2.5	2.5
0.9	no chance	no		important	unsafe	optimistic	disagree	disagree	yes	no	yes	yes	good	3 days or less	3 days or less	3 days or less	3 days or less	no	yes	yes	Southeast	female	70+	black	dont know	0	0	0	1.5	3
1.9	any chance	no	no	not important	safe	optimistic	agree	agree	yes	yes	yes	no	good	3 days or less	3 days or less	3 days or less	3 days or less	no	no	yes	Southeast	female	30-39	white	dont know	2	0	2.5	2.5	2.5
2.8	any chance	no	no	important	safe	optimistic	agree	agree	yes	yes	yes	no	good	3 days or less	3 days or less	3 days or less	3 days or less	yes	no	yes	Central	male	40-49	white	101k or more	2.5	2.5	3	3	3
2.7	any chance	yes		important	safe	not optimistic	disagree	disagree	yes	yes	yes	yes	good	3 days or less	3 days or less	3 days or less	3 days or less	no	no	yes	Central	female	30-39	hispanic	30k or less	1.5	3	3	3	3
1.6	any chance	no	yes	important	safe	not optimistic	disagree	disagree	yes	no	yes	no	good	3 days or less	3 days or less	4 days or more	3 days or less	no	yes	no	Northwest	male	40-49	white	31k-50k	0	1	2	2.5	2.5
2.9	any chance	no	no	important	unsafe	not optimistic	agree	disagree	yes	yes	yes	yes	good	3 days or less	3 days or less	3 days or less	3 days or less	no	no	yes	Northwest	female	60-69	white	76k-100k	3	3	2.5	3	3
2	no chance	no	no	important	unsafe	optimistic	agree	disagree	yes	yes	yes	yes	good	3 days or less	3 days or less	3 days or less	3 days or less	no	no	yes	Central	male	60-69	white	dont know	2	2	1	2	3
3	any chance	yes		important	unsafe	not optimistic	agree	disagree	yes	yes	yes	yes	good	3 days or less	3 days or less	3 days or less	3 days or less	no	no	yes	Northwest	female	50-59	white	101k or more	3	3	3	3	3
1.9	no chance	no	no	important	safe	optimistic	agree	agree	yes	yes	yes	no	good	3 days or less	3 days or less	3 days or less	3 days or less	no	no	yes	Northeast	male	18-29	white	30k or less	3	0.5	2	2.5	1.5
2.4	any chance	yes		important	safe	not optimistic	disagree	disagree	yes	yes	yes	yes	good	3 days or less	3 days or less	3 days or less	3 days or less	no	no	yes	Central	male	60-69	white	31k-50k	3	1.5	3	1.5	3
2.4	any chance	no	yes	important	safe	not optimistic	disagree	disagree	yes	yes	yes	yes	avg or not sure	4 days or more	4 days or more	4 days or more	3 days or less	no	no	yes	Central	male	60-69	white	31k-50k	1.5	2.5	2.5	2.5	3
2.2	any chance	no	no	important	safe	not optimistic	agree	agree	yes	yes	yes	yes	good	3 days or less	3 days or less	3 days or less	3 days or less	no	no	yes	Northwest	male	60-69	white	dont know	2.5	-0.5	3	3	3
2.8	any chance	no	no	important	safe	not optimistic	agree	disagree	yes	yes	yes	yes	good	3 days or less	3 days or less	3 days or less	3 days or less	yes	yes	yes	Northwest	female	40-49	other	101k or more	3	3	2.5	3	2.5
0.4	no chance	no	no	not important	safe	optimistic	agree	agree	yes	no	no	no	good	3 days or less	3 days or less	3 days or less	3 days or less	yes	yes	yes	Southwest	male	50-59	white	dont know	-2	-0.5	1.5	1.5	1.5
2.6	any chance	no	no	important	unsafe	not optimistic	disagree	disagree	yes	yes	yes	yes	good	3 days or less	3 days or less	4 days or more	3 days or less	no	yes	yes	Northwest	female	70+	white	51k-75k	1.5	2.5	3	3	3
2	no chance	no	no	important	safe	optimistic	agree	disagree	yes	yes	yes	no	good	3 days or less	3 days or less	3 days or less	3 days or less	no	no	yes	Northeast	female	70+	white	30k or less	2	2	2	2	2
1.8	no chance	no	no	not important	safe	not optimistic	agree	agree	yes	yes	yes	yes	good	3 days or less	3 days or less	3 days or less	3 days or less	no	no	yes	Northwest	male	60-69	white	dont know	2	2.5	0	3	1.5
0.9	no chance	no	no	important	safe	not optimistic	agree	agree	yes	no	yes	no	good	3 days or less	3 days or less	3 days or less	3 days or less	yes	no	yes	Southwest	male	60-69	other	dont know	1	1.5	1	1	0
1.5	any chance	no	yes	important	unsafe	not optimistic	agree	disagree	yes	yes	yes	yes	avg or not sure	4 days or more	4 days or more	3 days or less	3 days or less	no	no	yes	Southeast	female	30-39	black	30k or less	1.5	0	3	0	3
2.6	any chance	no		important	unsafe	not optimistic	disagree	disagree	no	yes	yes	yes	poor	4 days or more	4 days or more	3 days or less	4 days or more	no	yes	yes	Central	female	40-49	white	30k or less	2.5	2.5	2.5	3	2.5
1.6	any chance	no	no	important	safe	optimistic	agree	agree	yes	yes	yes	no	avg or not sure	3 days or less	3 days or less	3 days or less	3 days or less	yes	yes	yes	Northwest	male	60-69	other	dont know	1.5	1.5	3	0.5	1.5
2.4	any chance	no	no	important	safe	not optimistic	agree	agree	yes	yes	yes	yes	good	3 days or less	3 days or less	3 days or less	3 days or less	no	no	yes	Northeast	female	70+	white	30k or less	1.5	1.5	3	3	3
2.4	any chance	no	no	important	unsafe	not optimistic	disagree	disagree	yes	yes	yes	yes	good	3 days or less	3 days or less	3 days or less	3 days or less	no	no	yes	Northwest	female	70+	white	30k or less	1	3	2.5	2.5	3
2.8	any chance	yes		important	safe	optimistic	agree	agree	yes	yes	yes	no	good	3 days or less	3 days or less	3 days or less	3 days or less	no	no	yes	Northwest	female	30-39	white	76k-100k	3	3	2	3	3
3	any chance	no	no	important	unsafe	not optimistic	agree	disagree	yes	yes	yes	yes	avg or not sure	3 days or less	3 days or less	3 days or less	3 days or less	no	no	yes	Northeast	male	60-69	white	101k or more	3	3	3	3	3
3	any chance	no	yes	important	safe	not optimistic	disagree	agree	yes	yes	yes	yes	good	3 days or less	3 days or less	3 days or less	3 days or less	no	no	yes	Northwest	male	60-69	white	101k or more	3	3	3	3	3
2.1	no chance	no	no	important	safe	not optimistic	agree	disagree	yes	yes	yes	yes	good	3 days or less	3 days or less	3 days or less	3 days or less	no	no	yes	Central	male	70+	white	dont know	1	1.5	2	3	3
3	any chance	yes		important	safe	not optimistic	agree	disagree	yes	yes	yes	yes	good	4 days or more	3 days or less	3 days or less	3 days or less	no	no	yes	Northeast	female	18-29	white	76k-100k	3	3	3	3	3
3	any chance	no	no	important	safe	not optimistic	agree	disagree	yes	yes	yes	yes	poor	3 days or less	3 days or less	3 days or less	4 days or more	no	no	yes	Northwest	female	30-39	white	76k-100k	3	3	3	3	3
2	no chance	no	yes	important	unsafe	not optimistic	disagree	disagree	no	yes	yes	yes	good	3 days or less	3 days or less	3 days or less	3 days or less	no	no	no	Northeast	male	30-39	hispanic	dont know	2	2	2	2	2
2.4	any chance	no	no	important	safe	optimistic	agree	disagree	yes	yes	yes	no	good	3 days or less	3 days or less	3 days or less	3 days or less	no	yes	yes	Northwest	male	18-29	white	31k-50k	2.5	3	3	3	0.5
2.4	any chance	yes		important	unsafe	optimistic	agree	agree	yes	yes	yes	yes	good	3 days or less	3 days or less	3 days or less	3 days or less	no	no	yes	Southwest	female	70+	white	dont know	2.5	1	2.5	3	3
3	any chance	no	no	important	unsafe	optimistic	agree	disagree	yes	yes	yes	yes	good	3 days or less	3 days or less	3 days or less	3 days or less	no	yes	yes	Northeast	female	50-59	white	76k-100k	3	3	3	3	3
3	any chance	no	no	important	safe	optimistic	agree	agree	yes	yes	yes	yes	good	3 days or less	3 days or less	3 days or less	3 days or less	yes	yes	yes	Northeast	female	50-59	white	101k or more	3	3	3	3	3
2.5	any chance	no	no	important	unsafe	not optimistic	disagree	disagree	yes	yes	yes	yes	good	3 days or less	3 days or less	3 days or less	3 days or less	no	no	yes	Northeast	male	30-39	white	51k-75k	2	2.5	2	3	3
2.4	any chance	yes		important	safe	not optimistic	agree	agree	yes	yes	yes	yes	good	3 days or less	3 days or less	3 days or less	3 days or less	yes	no	yes	Southwest	male	70+	white	31k-50k	3	0	3	3	3
2.3	any chance	no	no	important	safe	optimistic	agree	agree	yes	no	yes	yes	good	3 days or less	3 days or less	3 days or less	3 days or less	no	no	yes	Central	female	40-49	white	51k-75k	3	0	3	2.5	3
2.6	any chance	no	no	important	unsafe	optimistic	agree	disagree	yes	yes	yes	yes	good	3 days or less	3 days or less	3 days or less	3 days or less	no	no	yes	Northwest	female	70+	white	51k-75k	3	3	3	1	3
3	any chance	no	no	important	safe	not optimistic	disagree	disagree	yes	yes	yes	yes	good	3 days or less	3 days or less	3 days or less	3 days or less	yes	no	yes	Central	female	60-69	white	101k or more	3	3	3	3	3
3	any chance	yes		important	unsafe	optimistic	agree	agree	yes	yes	yes	no	good	3 days or less	3 days or less	3 days or less	3 days or less	yes	no	yes	Northeast	female	40-49	white	101k or more	3	3	3	3	3
2.4	no chance	no	no	important	safe	optimistic	agree	disagree	yes	yes	yes	yes	poor	4 days or more	3 days or less	3 days or less	3 days or less	no	no	yes	Southwest	female	40-49	white	30k or less	3	3	3	0	3
2.3	any chance	no		important	unsafe	not optimistic	disagree	disagree	yes	yes	yes	yes	good	3 days or less	3 days or less	3 days or less	3 days or less	yes	no	yes	Northeast	female	70+	white	dont know	1	2.5	2	3	3
2.1	any chance	yes		not important	safe	optimistic	agree	agree	yes	no	yes	no	good	3 days or less	3 days or less	3 days or less	3 days or less	yes	yes	yes	Northeast	male	18-29	white	76k-100k	1.5	0.5	3	3	2.5
2.6	any chance	no	no	important	safe	not optimistic	agree	agree	yes	yes	yes	yes	good	3 days or less	3 days or less	3 days or less	3 days or less	yes	no	yes	Southeast	female	40-49	white	51k-75k	2	3	3	3	2
2.4	any chance	no	no	important	safe	not optimistic	disagree	disagree	yes	yes	yes	yes	good	3 days or less	3 days or less	3 days or less	3 days or less	no	no	yes	Central	male	30-39	white	30k or less	2	1.5	3	3	2.5
2.5	any chance	no	no	important	unsafe	not optimistic	disagree	disagree	yes	yes	yes	yes	poor	4 days or more	3 days or less	3 days or less	3 days or less	no	no	yes	Central	female	70+	white	30k or less	0.5	3	3	3	3
2.8	any chance	no	no	important	safe	not optimistic	agree	disagree	yes	yes	yes	no	good	3 days or less	3 days or less	4 days or more	3 days or less	no	no	yes	Central	female	50-59	white	76k-100k	3	2	3	3	3
2.8	any chance	no	no	important	safe	not optimistic	agree	disagree	yes	yes	yes	yes	poor	3 days or less	3 days or less	3 days or less	3 days or less	no	no	yes	Northwest	female	40-49	white	31k-50k	3	2.5	3	2.5	3
2.8	any chance	yes		important	safe	not optimistic	agree	disagree	yes	yes	yes	no	poor	3 days or less	3 days or less	3 days or less	3 days or less	yes	yes	yes	Central	male	50-59	white	101k or more	2.5	3	3	2.5	3
2.4	any chance	no	no	important	unsafe	not optimistic	disagree	disagree	yes	yes	yes	yes	avg or not sure	3 days or less	3 days or less	3 days or less	3 days or less	no	no	yes	Central	male	70+	white	dont know	3	0	3	3	3
2.4	any chance	no	yes	important	unsafe	not optimistic	disagree	disagree	yes	yes	yes	yes	good	4 days or more	3 days or less	4 days or more	3 days or less	no	no	yes	Northwest	male	18-29	white	dont know	2.5	2.5	1.5	3	2.5
1.9	any chance	no	no	important	safe	not optimistic	agree	agree	yes	no	no	no	good	4 days or more	3 days or less	3 days or less	3 days or less	yes	yes	yes	Northeast	female	30-39	white	101k or more	2	0	2.5	2	3
2.3	no chance	no	no	important	unsafe	not optimistic	disagree	disagree	yes	yes	yes	yes	good	3 days or less	3 days or less	3 days or less	3 days or less	no	no	yes	Central	female	70+	white	dont know	2	1.5	2.5	2.5	3
2.4	no chance	no	no	important	safe	optimistic	agree	disagree	yes	yes	yes	yes	good	3 days or less	3 days or less	3 days or less	3 days or less	no	yes	yes	Southwest	female	30-39	white	30k or less	1.5	1.5	3	3	3
3	any chance	no	no	important	safe	optimistic	agree	agree	yes	yes	yes	yes	good	3 days or less	3 days or less	3 days or less	3 days or less	yes	yes	yes	Northwest	female	60-69	white	76k-100k	3	3	3	3	3
2.4	any chance	no	no	important	unsafe	optimistic	agree	agree	yes	yes	yes	no	poor	3 days or less	3 days or less	3 days or less	4 days or more	no	yes	yes	Northeast	female	18-29	white	dont know	1.5	1.5	3	3	3
2.7	any chance	no	yes	important	unsafe	optimistic	disagree	disagree	yes	yes	yes	yes	good	4 days or more	4 days or more	4 days or more	4 days or more	no	no	yes	Central	female	60-69	other	76k-100k	3	3	3	3	1.5
2	any chance	no	no	important	safe	optimistic	disagree	agree	yes	no	yes	yes	good	3 days or less	3 days or less	3 days or less	3 days or less	no	yes	yes	Northeast	female	18-29	other	31k-50k	1	3	3	3	0
0.8	any chance	no	no	not important	unsafe	not optimistic	agree	agree	yes	no	yes	no	avg or not sure	3 days or less	3 days or less	3 days or less	3 days or less	no	no	yes	Northeast	female	18-29	black	dont know	0.5	0	1	2	0.5
2.9	any chance	no	no	important	safe	optimistic	agree	agree	yes	yes	yes	no	good	3 days or less	3 days or less	3 days or less	3 days or less	no	no	yes	Northeast	female	60-69	white	76k-100k	2.5	3	3	3	3
2.9	any chance	no	no	important	safe	not optimistic	agree	agree	yes	yes	yes	no	good	3 days or less	3 days or less	3 days or less	3 days or less	yes	no	yes	Central	female	60-69	white	101k or more	3	3	3	3	2.5
2.5	any chance	no	no	important	safe	not optimistic	disagree	disagree	yes	yes	yes	yes	avg or not sure	3 days or less	3 days or less	4 days or more	3 days or less	no	no	yes	Southeast	female	60-69	white	30k or less	2.5	3	1	3	3
2.4	any chance	no		important	safe	optimistic	agree	disagree	yes	yes	yes	yes	good	3 days or less	3 days or less	3 days or less	3 days or less	no	no	yes	Northwest	male	60-69	white	dont know	3	0	3	3	3
2.7	any chance	no	no	important	unsafe	not optimistic	disagree	disagree	yes	yes	yes	yes	poor	3 days or less	3 days or less	3 days or less	3 days or less	no	yes	yes	Northwest	male	30-39	white	51k-75k	3	1.5	3	3	3
1.8	no chance	no	yes	not important	safe	optimistic	agree	agree	yes	yes	yes	no	good	3 days or less	3 days or less	3 days or less	3 days or less	yes	no	yes	Northwest	female	70+	white	dont know	1.5	3	2	0	2.5
3	no chance	no	no	important	safe	optimistic	agree	agree	yes	yes	yes	yes	good	3 days or less	3 days or less	3 days or less	3 days or less	yes	yes	yes	Northwest	female	60-69	white	101k or more	3	3	3	3	3
2.5	any chance	no	no	important	safe	not optimistic	agree	disagree	yes	yes	yes	yes	avg or not sure	3 days or less	4 days or more	3 days or less	3 days or less	no	no	yes	Northeast	female	60-69	white	dont know	2.5	2.5	2	2.5	3
1.8	any chance	no	yes	important	safe	optimistic	disagree	disagree	yes	yes	yes	yes	good	3 days or less	3 days or less	3 days or less	3 days or less	no	no	yes	Northeast	female	40-49	black	dont know	1.5	3	0	1.5	3
2.3	any chance	no	no	important	safe	optimistic	agree	agree	yes	yes	yes	no	avg or not sure	4 days or more	3 days or less	3 days or less	3 days or less	yes	no	yes	Southwest	male	30-39	white	51k-75k	1	2.5	3	3	2
1.7	any chance	no	no	important	unsafe	not optimistic	agree	agree	yes	yes	yes	yes	good	3 days or less	3 days or less	3 days or less	3 days or less	no	no	yes	Central	female	30-39	black	30k or less	0.5	2	2.5	0.5	3
1.6	no chance	no	no	not important	safe	optimistic	agree	agree	yes	no	yes	no	avg or not sure	4 days or more	4 days or more	4 days or more	4 days or more	no	yes	yes	Central	female	60-69	white	30k or less	2	1	2	2	1
1.8	no chance	no	no	important	safe	optimistic	agree	agree	yes	no	yes	no	good	4 days or more	4 days or more	4 days or more	4 days or more	no	yes	yes	Northeast	female	60-69	white	dont know	1.5	1.5	1.5	3	1.5
2.7	any chance	no	yes	important	safe	optimistic	agree	agree	yes	yes	yes	yes	good	3 days or less	3 days or less	3 days or less	3 days or less	no	no	yes		male	70+	white	31k-50k	1.5	3	3	3	3
1.5	no chance	no	no	important	safe	not optimistic	agree	agree	yes	yes	yes	yes	good	3 days or less	3 days or less	3 days or less	3 days or less	yes	no	yes	Northwest	female	60-69	black	31k-50k	0.5	1.5	0	3	2.5
2.4	no chance	yes		important	safe	optimistic	agree	agree	yes	no	yes	no	good	3 days or less	3 days or less	3 days or less	3 days or less	yes	yes	yes	Southwest	male	30-39	white	101k or more	3	0	3	3	3
2.6	any chance	no	no	important	unsafe	not optimistic	disagree	disagree	yes	yes	yes	yes	avg or not sure	3 days or less	3 days or less	3 days or less	3 days or less	no	no	yes	Central	female	40-49	black	101k or more	2.5	3	3	3	1.5
2.7	any chance	no	no	important	safe	not optimistic	agree	agree	yes	yes	yes	yes	good	3 days or less	3 days or less	3 days or less	3 days or less	no	no	yes	Northwest	female	60-69	white	51k-75k	3	1.5	3	3	3
1.8	any chance	yes		important	unsafe	not optimistic	disagree	disagree	yes	yes	yes	yes	poor	4 days or more	4 days or more	3 days or less	3 days or less	no	no	yes	Central	female	50-59	black	31k-50k	-1.5	3	3	3	1.5
0.9	any chance	no	no	not important	safe	optimistic	agree	agree	yes	no	no	no	good	3 days or less	3 days or less	3 days or less	3 days or less	no	no	yes	Northwest	male	50-59	white	dont know	-1.5	0	0.5	3	2.5
1.7	any chance	no	no	not important	safe	optimistic	agree	agree	yes	no	yes	no	good	3 days or less	3 days or less	3 days or less	3 days or less	yes	yes	yes	Northwest	female	30-39	white	dont know	2.5	2.5	0.5	3	0
2.8	any chance	no	yes	important	unsafe	not optimistic	disagree	disagree	yes	yes	yes	yes	good	3 days or less	3 days or less	3 days or less	3 days or less	no	yes	yes	Central	male	18-29	white	31k-50k	3	3	2	3	3
2.6	any chance	no	no	important	safe	optimistic	agree	agree	yes	yes	yes	yes	good	3 days or less	3 days or less	3 days or less	3 days or less	yes	yes	yes	Central	male	60-69	white	31k-50k	2.5	1.5	3	3	3
2.9	any chance	no	no	important	unsafe	optimistic	disagree	disagree	yes	yes	yes	no	good	3 days or less	3 days or less	3 days or less	3 days or less	no	no	yes	Central	male	60-69	white	76k-100k	3	3	2.5	3	3
1.9	any chance	no	no	important	safe	not optimistic	disagree	disagree	yes	no	yes	yes	good	3 days or less	3 days or less	3 days or less	3 days or less	yes	no	yes	Central	male	60-69	white	dont know	0	3	3	3	0.5
2.4	any chance	no	no	important	safe	not optimistic	disagree	disagree	yes	yes	yes	yes	avg or not sure	4 days or more	4 days or more	4 days or more	4 days or more	no	no	no	Northwest	male	40-49	white	31k-50k	3	3	0	3	3
2.4	any chance	no	no	not important		not optimistic	agree	disagree	yes	yes	yes	yes		4 days or more	3 days or less	3 days or less	4 days or more	no	no	yes	Northwest	female	70+	white	dont know	1	3	2	3	3
2.5	any chance	no	no	important	safe	not optimistic	disagree	disagree	yes	yes	yes	yes	good	4 days or more	3 days or less	3 days or less	4 days or more	no	no	yes	Northeast	female	18-29	black	101k or more	1	3	2.5	3	3
1.9	any chance	no	no	not important	safe	optimistic	agree	agree	yes	no	yes	no	good	3 days or less	3 days or less	3 days or less	3 days or less	no	yes	yes	Northeast	male	60-69	white	51k-75k	1.5	1	2.5	1.5	3
2.7	any chance	yes		important	unsafe	optimistic	agree	agree	yes	yes	yes	yes	good	3 days or less	3 days or less	3 days or less	3 days or less	no	yes	yes	Northwest	female	18-29	white	dont know	1.5	3	3	3	3
0.3	no chance	no	no	not important	safe	optimistic	agree	agree	yes	no	no	no	good	3 days or less	3 days or less	3 days or less	3 days or less	yes	yes	yes	Southeast	male	50-59	other	dont know	0	0	0.5	1	0
2.6	any chance	no	no	important	unsafe	not optimistic	disagree	disagree	yes	yes	yes	yes	good	4 days or more	4 days or more	4 days or more	4 days or more	yes	yes	yes	Northwest	female	70+	white	30k or less	2.5	3	2.5	3	2
2.1	any chance	no	no	not important	safe	optimistic	agree	agree	yes	no	yes	no	good	3 days or less	3 days or less	3 days or less	3 days or less	yes	no	yes	Northwest	male	50-59	white	76k-100k	-1.5	3	3	3	3
3	any chance	no	no	important	unsafe	not optimistic	agree	disagree	yes	yes	yes	no	poor	3 days or less	3 days or less	3 days or less	3 days or less	no	no	yes	Central	male	70+	white	76k-100k	3	3	3	3	3
3	any chance	no	no	important	safe	optimistic	agree	agree	yes	yes	yes	no	good	3 days or less	3 days or less	3 days or less	3 days or less	yes	no	yes	Northeast	male	30-39	white	101k or more	3	3	3	3	3
2.5	any chance	no	no	not important	safe	not optimistic	agree	agree	yes	no	yes	no	good	3 days or less	3 days or less	3 days or less	3 days or less	yes	no	yes	Central	male	40-49	white	101k or more	2	2.5	3	2.5	2.5
2.6	any chance	no	no	important		not optimistic	disagree	disagree	yes	yes	yes	yes	avg or not sure	3 days or less	3 days or less	3 days or less	3 days or less	no	no	yes	Northwest	male	30-39	white	30k or less	1	3	3	3	3
1.2	no chance	no	no	important	safe	optimistic	agree	agree	yes	no	no	yes	good	3 days or less	3 days or less	3 days or less	3 days or less	yes	yes	yes	Southwest	female	50-59	white	dont know	0	0	3	1.5	1.5
3	no chance	no	no	not important	safe	not optimistic	agree	agree	yes	yes	yes	yes	good	4 days or more	3 days or less	3 days or less	3 days or less	no	yes	yes	Northeast	male	40-49	white	76k-100k	3	3	3	3	3
2.4	any chance	no	no	important	unsafe	optimistic	disagree	disagree	yes	no	yes	yes	good	4 days or more	3 days or less	4 days or more	3 days or less	no	no	yes	Central	female	40-49	white	30k or less	3	3	3	3	0
2.1	any chance	no	no	important	safe	not optimistic	agree	agree	yes	yes	yes	no	avg or not sure	3 days or less	3 days or less	3 days or less	3 days or less	no	yes	no	Southwest	female	18-29	white	dont know	1.5	3	3	3	0
2.5	any chance	no		important	unsafe	not optimistic	disagree	disagree	yes	yes	yes	yes	good	3 days or less	3 days or less	3 days or less	3 days or less	no	yes	no	Northeast	male	40-49	white	51k-75k	1.5	2	3	3	3
1.8	any chance	no	no	important	safe	optimistic	agree	agree	yes	no	yes	no	avg or not sure	3 days or less	3 days or less	3 days or less	3 days or less	no	no	yes	Northwest	male	30-39	other	31k-50k	3	3	0	3	0
2.8	any chance	no	no	important	safe	optimistic	agree	agree	yes	yes	yes	yes	good	3 days or less	3 days or less	3 days or less	3 days or less	no	no	yes	Central	female	40-49	white	dont know	2	3	3	3	3
3	any chance	no	no	important	safe	not optimistic	agree	disagree	yes	yes	yes	no	avg or not sure	3 days or less	3 days or less	3 days or less	3 days or less	no	no	yes	Northeast	female	50-59	white	76k-100k	3	3	3	3	3
2.7	any chance	no	no	important	unsafe	not optimistic	disagree	disagree	yes	yes	yes	yes	poor	4 days or more	4 days or more	4 days or more	4 days or more	no	no	yes	Northwest	female	18-29	white	30k or less	1.5	3	3	3	3
2.7	any chance	no	no	important	unsafe	optimistic	disagree	disagree	yes	yes	yes	yes	poor	4 days or more	3 days or less	3 days or less	3 days or less	no	yes	yes	Central	male	18-29	white	30k or less	3	2.5	2.5	3	2.5
2.4	any chance	no	no	not important	safe	optimistic	disagree	disagree	yes	no	yes	no	good	3 days or less	3 days or less	3 days or less	3 days or less	no	no	yes	Central	male	18-29	white	76k-100k	3	3	3	0	3
2.8	any chance	no	yes	important	unsafe	not optimistic	disagree	disagree	yes	yes	yes	yes	good	3 days or less	4 days or more	4 days or more	3 days or less	no	no	yes	Central	female	60-69	white	51k-75k	3	3	3	3	2
2.7	any chance	no	no	not important	safe	not optimistic	agree	agree	yes	no	yes	no	good	4 days or more	3 days or less		4 days or more	yes	yes	yes	Southeast	female	40-49	white	101k or more	1.5	3	3	3	3
2.8	any chance	yes		important	safe	not optimistic	agree	disagree	yes	yes	yes	yes	poor	4 days or more	3 days or less	3 days or less	3 days or less	yes	yes	yes	Central	female	18-29	white	51k-75k	3	2	3	3	3
2.4	no chance	no	no	important	safe	optimistic	agree	agree	yes	yes	yes	no	poor	4 days or more	3 days or less	3 days or less	4 days or more	no	yes	yes	Northwest	female	18-29	white	dont know	3	1.5	3	3	1.5
3	any chance	no	no	important	unsafe	not optimistic	disagree	disagree	yes	yes	yes	yes	good	3 days or less	3 days or less	3 days or less	3 days or less	no	no	yes	Northwest	female	40-49	white	51k-75k	3	3	3	3	3
2.4	no chance	no	no	important	safe	optimistic	agree	disagree	yes	yes	yes	no	good	3 days or less	3 days or less	3 days or less	3 days or less	no	no	yes	Central	male	30-39	white	51k-75k	3	3	3	0	3
1.5	any chance	yes		important	safe	optimistic	disagree	disagree	yes	yes	yes	yes	good	3 days or less	3 days or less	3 days or less	3 days or less	no	no	no	Central	female	40-49	black	dont know	-1	0	3	3	2.5
2.4	any chance	no		not important	safe	not optimistic	disagree	disagree	yes	yes	no	no	good	3 days or less	3 days or less	3 days or less	3 days or less	yes	yes	yes	Southeast	male	40-49	white	101k or more	3	3	3	3	0
2.4	no chance	no	no	important	unsafe	optimistic	disagree	disagree	yes	yes	yes	yes	avg or not sure	4 days or more	4 days or more	3 days or less	3 days or less	yes	no	yes	Northeast	female	70+	white	dont know	0	3	3	3	3
2	any chance	yes		important	safe	optimistic	disagree	disagree	yes	yes	yes	yes	good	3 days or less	3 days or less	3 days or less	3 days or less	no	no	yes	Central	female	60-69	black	31k-50k	2.5	1	3	0.5	3
1.3	any chance	no	no	not important	safe	optimistic	agree	agree	yes	no	no	no	good	3 days or less	3 days or less	3 days or less	3 days or less	no	no	yes	Central	male	60-69	white	31k-50k	3	1	0	1.5	1
2.1	no chance	no	no	not important	safe	optimistic	agree	agree	yes	no	yes	no	avg or not sure	3 days or less	3 days or less	3 days or less	3 days or less	yes	yes	yes	Northeast	male	50-59	white	76k-100k	3	1.5	3	1.5	1.5
1.6	any chance	no	no	important	safe	not optimistic	agree	agree	yes	no	yes	yes	poor	4 days or more	4 days or more	4 days or more	4 days or more	yes	no	no	Northwest	male	40-49	other	31k-50k	-0.5	3	0	2.5	3
2.4	any chance	no	no	not important	safe	optimistic	agree	agree	yes	no	yes	no	good	3 days or less	3 days or less	3 days or less	3 days or less	yes	no	yes	Northwest	female	30-39	white	76k-100k	3	3	3	3	0
1.3	no chance	no	no	important	safe	optimistic	agree	disagree	yes	no	yes	yes	good	3 days or less	3 days or less	3 days or less	3 days or less	no	no	no	Northwest	female	30-39	other	dont know	1	1.5	3	3	-2
2.7	any chance	no	yes	important	safe	not optimistic	disagree	disagree	yes	yes	yes	yes	good	4 days or more	3 days or less	3 days or less	3 days or less	no	no	yes	Northwest	male	18-29	white	30k or less	2.5	2.5	2.5	3	3
2.2	no chance	no	no	not important	unsafe	optimistic	disagree	disagree	yes	yes	yes	yes	avg or not sure	3 days or less	3 days or less	3 days or less	4 days or more	no	no	yes	Northeast	male	60-69	white	dont know	1.5	1	3	2.5	3
2.6	no chance	no	no	important	safe	not optimistic	disagree	disagree	yes	yes	yes	yes	good	4 days or more	3 days or less	3 days or less	3 days or less	no	no	yes	Central	female	70+	white	30k or less	2.5	1.5	3	3	3
2.8	any chance	no	no	important	safe	not optimistic	agree	agree	yes	yes	yes	yes	good	4 days or more	4 days or more	3 days or less	3 days or less	no	yes	yes	Southwest	male	18-29	white	30k or less	2	3	3	3	3
2.8	any chance	no	no	important	unsafe	not optimistic	disagree	disagree	yes	yes	yes	yes	avg or not sure	4 days or more	3 days or less	3 days or less	3 days or less	no	no	yes	Northwest	female	30-39	white	30k or less	2	3	3	3	3
2.6	any chance	no	no	important	safe	not optimistic	agree	disagree	yes	yes	yes	yes	avg or not sure	3 days or less	3 days or less	3 days or less	3 days or less	no	no	yes	Northeast	male	50-59	white	dont know	2	3	2	3	3
2.7	any chance	no	no	important	unsafe	not optimistic	agree	agree	yes	yes	yes	yes	good	3 days or less	3 days or less	3 days or less	4 days or more	yes	no	no	Northwest	female	40-49	hispanic	30k or less	1.5	3	3	3	3
2.4	any chance	no	no	important	safe	not optimistic	agree	agree	yes	no	yes	yes	good	3 days or less	3 days or less	3 days or less	3 days or less	no	no	yes	Southwest	female	30-39	white	30k or less	3	3	0	3	3
3	any chance	no	no	important	unsafe	not optimistic	disagree	disagree	yes	yes	yes	yes	good	3 days or less	3 days or less	3 days or less	3 days or less	no	yes	yes	Northwest	male	30-39	white	31k-50k	3	3	3	3	3
2.1	any chance	no	no	not important	safe	optimistic	agree	agree	yes	yes	no	no	good	3 days or less	3 days or less	4 days or more	3 days or less	yes	yes	yes	Northwest	male	50-59	white	76k-100k	3	0.5	3	3	1
2	any chance	no	yes	not important	safe	optimistic	agree	agree	yes	yes	no	no	avg or not sure	3 days or less	3 days or less	3 days or less	3 days or less	no	yes	yes	Northeast	female	30-39	white	31k-50k	1	3	3	0	3
2.7	any chance	no	no	important	safe	not optimistic	agree	agree	yes	yes	yes	yes	good	3 days or less	3 days or less	3 days or less	3 days or less	yes	yes	yes	Northeast	female	60-69	white	dont know	2.5	2.5	3	2.5	3
2.5	any chance	no	no	important	unsafe	optimistic	agree	agree	yes	yes	yes	no	good	3 days or less	3 days or less	3 days or less	3 days or less	yes	no	yes	Central	female	70+	white	dont know	2	3	3	1.5	3
3	any chance	no	no	important	safe	optimistic	agree	agree	yes	yes	yes	yes	good	3 days or less	3 days or less	3 days or less	3 days or less	no	yes	yes	Central	male	70+	white	51k-75k	3	3	3	3	3
2.7	any chance	no	no	important	safe	optimistic	agree	agree	yes	yes	yes	no	good	3 days or less	3 days or less	3 days or less	3 days or less	yes	no	yes	Central	female	18-29	white	31k-50k	3	3	3	3	1.5
2.7	any chance	no	no	important	safe	optimistic	disagree	disagree	yes	yes	yes	yes	good	3 days or less	3 days or less	3 days or less	3 days or less	yes	no	yes	Northwest	female	70+	white	dont know	3	3	3	1.5	3
3	any chance	yes		not important	safe	not optimistic	agree	agree	yes	no	yes	no	avg or not sure	3 days or less	3 days or less	3 days or less	3 days or less	no	yes	yes	Northwest	female	40-49	white	101k or more	3	3	3	3	3
1.8	any chance	no	yes	important	unsafe	not optimistic	agree	agree	yes	yes	yes	no	poor	4 days or more	4 days or more	4 days or more	4 days or more	no	no	yes	Central	male	60-69	black	51k-75k	0	0	3	3	3
2.6	no chance	no	no	important	safe	not optimistic	agree	disagree	yes	yes	yes	yes	good	3 days or less	3 days or less	3 days or less	3 days or less	no	no	yes	Central	female	60-69	white	dont know	3	3	3	3	1
3	any chance	no	no	important	safe	not optimistic	agree	disagree	yes	yes	yes	yes	avg or not sure	3 days or less	3 days or less	3 days or less	3 days or less	yes	no	yes	Southeast	female	40-49	white	51k-75k	3	3	3	3	3
2.8	any chance	no	yes	important	unsafe	not optimistic	disagree	disagree	yes	yes	yes	yes	good	3 days or less	3 days or less	3 days or less	3 days or less	no	no	yes	Northwest	male	18-29	white	30k or less	2.5	2.5	3	3	3
2	any chance	no	no	important	safe	not optimistic	agree	disagree	yes	yes	yes	yes	good	3 days or less	4 days or more	3 days or less	3 days or less	yes	yes	yes	Southeast	female	50-59	black	31k-50k	1	2	3	1	3
2.4	no chance	no		important	safe	not optimistic	agree	disagree	yes	yes	yes	no	good	3 days or less	3 days or less	3 days or less	3 days or less	no	no	yes	Central	male	70+	white	dont know	3	3	0	3	3
3	any chance	yes		important	safe	not optimistic	agree	disagree	yes	yes	yes	yes	good	3 days or less	3 days or less	3 days or less	3 days or less	no	no	yes	Northwest	male	70+	white	31k-50k	3	3	3	3	3
2.9	any chance	no	no	not important	safe	not optimistic	agree	agree	no	no	yes	no	avg or not sure	3 days or less	3 days or less	3 days or less	3 days or less	no	yes	yes	Central	female	30-39	white	101k or more	3	2.5	3	3	3
3	any chance	no	no	important	unsafe	optimistic	agree	disagree	yes	yes	yes	yes	good	4 days or more	3 days or less	3 days or less	3 days or less	no	no	yes	Central	female	60-69	white	51k-75k	3	3	3	3	3
3	any chance	no	no	important	safe	not optimistic	agree	disagree	yes	yes	yes	yes	poor	3 days or less	3 days or less	3 days or less	3 days or less	no	no	yes	Northwest	female	60-69	white	51k-75k	3	3	3	3	3
2.1	any chance	no	no	important	safe	not optimistic	agree	disagree	yes	yes	yes	yes	good	3 days or less	3 days or less	3 days or less	3 days or less	no	no	yes	Central	female	50-59	black	31k-50k	2	0.5	2.5	2.5	3
1.8	any chance	yes		important	safe	not optimistic	disagree	disagree	yes	yes	yes	yes	good	3 days or less	3 days or less	3 days or less	3 days or less	yes	no	yes	Northeast	male	30-39	black	30k or less	0	0	3	3	3
2.7	any chance	yes		important	safe	optimistic	agree	agree	yes	yes	yes	yes	good	3 days or less	3 days or less	3 days or less	3 days or less	yes	no	yes	Central	female	60-69	white	dont know	1.5	3	3	3	3
2.6	any chance	yes		important	safe	not optimistic	agree	disagree	yes	yes	yes	yes	good	3 days or less	3 days or less	3 days or less	3 days or less	no	no	yes	Central	male	40-49	other	30k or less	2	2	3	3	3
3	any chance	no	no	important	safe	optimistic	disagree	disagree	yes	yes	yes	yes	good	3 days or less	3 days or less	3 days or less	3 days or less	no	no	no	Northwest	female	30-39	hispanic	31k-50k	3	3	3	3	3
2.2	no chance	no	no	not important	safe	not optimistic	agree	agree	yes	yes	yes	no	good	3 days or less	3 days or less	3 days or less	3 days or less	no	yes	yes	Central	male	50-59	white	dont know	2	2.5	2	2.5	2
2.1	any chance	no	no	important	safe	not optimistic	agree	agree	no	no	yes	no	avg or not sure	3 days or less	3 days or less	3 days or less	4 days or more	no	no	yes	Southeast	male	30-39	black	101k or more	1.5	3	3	3	0
2.2	any chance	no	no	important	safe	not optimistic	disagree	disagree	yes	yes	yes	yes	good	3 days or less	3 days or less	3 days or less	3 days or less	no	no	yes	Central	female	40-49	black	30k or less	2.5	2.5	3	0	3
3	any chance	no	no	important	unsafe	not optimistic	disagree	disagree	yes	yes	yes	yes	poor	4 days or more	4 days or more	4 days or more	4 days or more	no	no	no	Southwest	female	18-29	hispanic	51k-75k	3	3	3	3	3
3	any chance	yes		important	unsafe	not optimistic	disagree	disagree	yes	yes	yes	yes	good	3 days or less	3 days or less	3 days or less	3 days or less	no	no	yes	Central	male	60-69	white	31k-50k	3	3	3	3	3
3	any chance	no	no	important	unsafe	optimistic	agree	disagree	yes	yes	yes	yes	good	4 days or more	4 days or more	3 days or less	3 days or less	no	no	yes	Central	female	50-59	white	51k-75k	3	3	3	3	3
3	any chance	no	no	important	safe	not optimistic	agree	disagree	yes	yes	yes	yes	avg or not sure	4 days or more	3 days or less	3 days or less	4 days or more	yes	no	yes	Northwest	female	70+	white	31k-50k	3	3	3	3	3
3	any chance	no	no	not important	safe	optimistic	agree	agree	yes	no	yes	yes	good	3 days or less	3 days or less	3 days or less	3 days or less	yes	yes	yes	Southwest	female	40-49	white	76k-100k	3	3	3	3	3
2	no chance	no	no	important	unsafe	not optimistic	disagree	disagree	no	yes	yes	yes	good	3 days or less	3 days or less	3 days or less	3 days or less	no	no	yes	Central	female	40-49	black	dont know	2	2	1.5	2	2.5
2.7	any chance	no	no	not important	safe	not optimistic	agree	agree	yes	yes	no	no	good	3 days or less	3 days or less	3 days or less	3 days or less	no	yes	yes	Central	female	40-49	white	76k-100k	3	3	3	3	1.5
2.4	any chance	no	no	not important	safe	optimistic	agree	agree	yes	no	yes	no	good	3 days or less	3 days or less	3 days or less	3 days or less	yes	yes	yes	Southeast	female	40-49	white	31k-50k	0	3	3	3	3
2.8	no chance	no	no	important	unsafe	not optimistic	agree	disagree	yes	yes	yes	yes	good	3 days or less	3 days or less	3 days or less	3 days or less	no	no	yes	Northeast	female	70+	white	30k or less	3	2.5	3	3	2.5
2.9	any chance	no	yes	important	unsafe	optimistic	disagree	disagree		yes	yes	yes	avg or not sure	4 days or more	4 days or more	4 days or more	4 days or more	no	no	yes	Northeast	male	30-39	white	30k or less	2.5	3	3	3	3
2.9	no chance	no	no	important	unsafe	not optimistic	disagree	disagree	yes	yes	yes	yes	good	4 days or more	3 days or less	3 days or less	3 days or less	no	no	yes	Northwest	female	40-49	white	dont know	3	3	3	3	2.5
2.3	any chance	yes		important	safe	optimistic	agree	agree	yes	no	yes	no	good	3 days or less	3 days or less	3 days or less	3 days or less	yes	yes	yes	Central	female	18-29	white	dont know	3	0	3	2.5	3
1.9	no chance	no	no	important	safe	not optimistic	disagree	disagree		yes	yes	yes	good	3 days or less	3 days or less	3 days or less	3 days or less	no	no	yes	Central	female	18-29	black	dont know	2	1	2	1.5	3
2.2	any chance	no	no	important	safe	optimistic	agree	agree	yes	no	yes	no	avg or not sure	4 days or more	4 days or more	3 days or less	3 days or less	no	yes	no	Central	female	18-29	white	31k-50k	2	2.5	2	2	2.5
3	any chance	no	no	important	unsafe	not optimistic	disagree	disagree		yes	yes	yes	avg or not sure	3 days or less	3 days or less	3 days or less	3 days or less	no	no	yes	Northwest	female	70+	white	dont know	3	3	3	3	3
3	any chance	no	no	important	safe	not optimistic	agree	agree	yes	yes	yes	yes	good	3 days or less	3 days or less	4 days or more	3 days or less	no	yes	yes	Central	male	18-29	white	dont know	3	3	3	3	3
3	any chance	yes		important	unsafe	not optimistic	agree	agree	yes	yes	yes	yes	good	3 days or less	3 days or less	3 days or less	3 days or less	no	no	yes	Central	female	30-39	white	dont know	3	3	3	3	3
3	any chance	no	no	important	safe	not optimistic	disagree	disagree	yes	yes	yes	yes	good	4 days or more	3 days or less	4 days or more	4 days or more	no	no	yes	Northeast	female	30-39	white	dont know	3	3	3	3	3
2.4	no chance	no	no	important	safe	optimistic	agree	agree	yes	no	yes	no	avg or not sure	3 days or less	3 days or less	3 days or less	3 days or less	no	no	yes	Northeast	female	30-39	white	31k-50k	3	3	3	3	0
2.9	any chance	no	no	important	safe	not optimistic	disagree	disagree	yes	yes	yes	yes	good	3 days or less	3 days or less	3 days or less	3 days or less	no	yes	yes	Central	male	50-59	white	dont know	3	3	3	3	2.5
2.9	any chance	no	no	important	unsafe	optimistic	agree		yes	yes	yes	no	good	3 days or less	3 days or less	3 days or less	3 days or less	no	no	yes	Northwest	male	30-39	white	51k-75k	3	3	3	3	2.5
2.4	no chance	no	no	important	safe	optimistic	agree	agree	yes	yes	yes	no	good	3 days or less	3 days or less	3 days or less	3 days or less	yes	no	no	Northwest	female	30-39	hispanic	30k or less	3	0	3	3	3
1.6	any chance	no	no	not important	unsafe	not optimistic	agree	agree	yes	no	yes	yes	good	3 days or less	3 days or less	3 days or less	3 days or less	no	no	yes	Southwest	female	50-59	black	31k-50k	2.5	-0.5	3	0	3
3	any chance	no	no	important	unsafe	optimistic	disagree	disagree	yes	yes	yes	yes	good	4 days or more	3 days or less	3 days or less	3 days or less	yes	no	yes	Southeast	male	30-39	white	31k-50k	3	3	3	3	3
3	no chance	no	no	important	safe	optimistic	agree	agree	yes	yes	yes	yes	good	3 days or less	3 days or less	3 days or less	3 days or less	no	yes	yes	Northeast	male	60-69	white	31k-50k	3	3	3	3	3
3	any chance	no	no	important	safe	not optimistic	agree	disagree	yes	yes	yes	yes	good	3 days or less	3 days or less	3 days or less	3 days or less	yes	yes	yes	Central	female	18-29	white	dont know	3	3	3	3	3
2.8	any chance	yes		important	safe	optimistic	agree	agree	yes	yes	yes	no	good	3 days or less	3 days or less	3 days or less	3 days or less	no	no	yes	Northwest	male	70+	white	dont know	2	3	3	3	3
2.7	no chance	no	no	important	safe	optimistic	agree	agree	yes	yes	yes	yes	avg or not sure	3 days or less	3 days or less	3 days or less	3 days or less	yes	no	yes	Central	female	60-69	white	30k or less	1.5	3	3	3	3
2.7	any chance	no	no	not important	safe	not optimistic	agree	disagree	yes	yes	yes	yes	poor	3 days or less	3 days or less	3 days or less	3 days or less	yes	no	yes	Central	female	30-39	white	dont know	3	3	3	1.5	3
2.3	any chance	no	no	important	unsafe	not optimistic	disagree	disagree	yes	yes	yes	yes	good	3 days or less	3 days or less	3 days or less	3 days or less	no	no	yes	Central	female	60-69	black	51k-75k	-0.5	3	3	3	3
1.8	any chance	yes		important	unsafe	not optimistic	disagree	disagree	yes	no	yes	yes	avg or not sure	3 days or less	3 days or less	3 days or less	4 days or more	no	no	yes	Central	female	70+	black	30k or less	0	3	0	3	3
2.7	no chance	no	no	important	unsafe	not optimistic	disagree	disagree	yes	yes	yes	no	good	3 days or less	3 days or less	3 days or less	3 days or less	no	no	yes	Northwest	female	70+	white	dont know	2.5	2.5	2.5	3	3
2.3	no chance	no	no	not important	safe	optimistic	agree	agree	yes	no	yes	no	avg or not sure	3 days or less	3 days or less	3 days or less	3 days or less	no	yes	yes	Central	female	30-39	white	51k-75k	2.5	3	3	3	0
2.7	any chance	yes		not important	safe	not optimistic	agree	disagree	yes	yes	yes	yes	avg or not sure	3 days or less	3 days or less	3 days or less	3 days or less	no	yes	yes	Central	male	30-39	other	31k-50k	3	3	3	1.5	3
2.3	any chance	no	no	important	safe	optimistic	agree	agree	yes	no	no	no	good	3 days or less	3 days or less	3 days or less	3 days or less	yes	yes	yes	Northwest	male	30-39	white	76k-100k	2.5	0	3	3	3
3	any chance	no	no	not important	safe	optimistic	agree	agree	yes	no	yes	no	good	3 days or less	3 days or less	3 days or less	3 days or less	no	yes	yes	Central	female	70+	white	76k-100k	3	3	3	3	3
3	any chance	yes		important	safe	not optimistic	disagree	disagree	yes	no	yes	yes	poor	3 days or less	3 days or less	3 days or less	3 days or less	no	no	yes	Northwest	female	40-49	white	51k-75k	3	3	3	3	3
2.4	any chance	no	no	important	safe	not optimistic	agree	disagree	yes	yes	yes	no	good	3 days or less	3 days or less	3 days or less	3 days or less	no	no	no	Central	male	18-29	white	dont know	3	3	3	3	0
2	any chance	no	yes	important	unsafe	not optimistic	disagree	disagree	yes	yes	yes	yes	avg or not sure	3 days or less	3 days or less	3 days or less	3 days or less	yes	no	yes	Southeast	female	50-59	black	dont know	3	2	2	2	1
2.4	any chance	no	no	not important	safe	optimistic	agree	agree	yes	no	yes	no	good	3 days or less	3 days or less	3 days or less	3 days or less	no	yes	yes	Northwest	female	30-39	white	dont know	3	3	3	3	0
2.4	no chance	no	no	important	safe	optimistic	disagree	disagree	yes	no	yes	no	avg or not sure	4 days or more	4 days or more	4 days or more	3 days or less	no	no	yes	Central	female	18-29	white	30k or less	3	3	3	0	3
2.4	no chance	no	no	important	safe	optimistic	agree	agree	yes	no	yes	no	good	3 days or less	3 days or less	3 days or less	3 days or less	no	no	yes	Southeast	female	18-29	white	30k or less	2	2	3	2.5	2.5
3	any chance	yes		important	unsafe	optimistic	disagree	disagree	yes	yes	yes	yes	poor	3 days or less	3 days or less	3 days or less	3 days or less	no	no	yes	Northwest	female	30-39	other	51k-75k	3	3	3	3	3
2.5	any chance	no	no	not important	safe	optimistic	agree	agree	yes	no	yes	no	good	4 days or more	4 days or more	4 days or more	4 days or more	no	no	yes	Northeast	female	50-59	white	31k-50k	0.5	3	3	3	3
2.5	any chance	no		important	unsafe	optimistic	disagree	disagree	yes	yes	yes	yes	good	3 days or less	3 days or less	3 days or less	3 days or less	no	no	yes	Southeast	female	60-69	black	31k-50k	2	3	3	2	2.5
2.5	any chance	no	no	important	unsafe	optimistic	agree	disagree	yes	no	yes	no	good	3 days or less	3 days or less	3 days or less	3 days or less	yes	no	yes	Southwest	female	70+	white	dont know	1	2.5	3	3	3
2.1	no chance	no	no	important	safe	not optimistic	disagree	disagree	yes	yes	yes	yes	good	3 days or less	3 days or less	3 days or less	3 days or less	no	no	yes	Southeast	male	70+	black	dont know	0	1.5	3	3	3
2.8	any chance	no	no	not important	unsafe	not optimistic	disagree	disagree	no	yes	yes	yes	good	3 days or less	3 days or less	3 days or less	3 days or less	no	no	yes	Central	female	40-49	other	dont know	2	3	3	3	3
3	any chance	no	no	important	safe	optimistic	agree	agree	yes	no	yes	no	good	3 days or less	3 days or less	3 days or less	3 days or less	no	no	yes	Southeast	female	40-49	white	31k-50k	3	3	3	3	3
1.5	any chance	no	no	not important	safe	optimistic	agree	agree	yes	no	yes	no	good	3 days or less	3 days or less	3 days or less	3 days or less	yes	no	yes	Northwest	male	30-39	black	51k-75k	1.5	0	0	3	3
2.2	no chance	no	no	not important	safe	optimistic	agree	agree	no	no	no	no	good	3 days or less	3 days or less	3 days or less	3 days or less	yes	yes	yes	Northwest	male	40-49	white	76k-100k	3	3	0	2.5	2.5
2.6	any chance	no	no	important	safe	not optimistic	disagree	disagree	yes	yes	yes	yes	good	4 days or more	3 days or less	3 days or less		no	no	yes	Southeast	female	30-39	black	31k-50k	1.5	3	3	2.5	3
3	no chance	no	no	not important	safe	not optimistic	agree	agree	yes	yes	yes	yes	good	3 days or less	3 days or less	3 days or less	3 days or less	no	yes	yes	Central	female	18-29	white	30k or less	3	3	3	3	3
2.3	no chance	no	no	not important	safe	not optimistic	disagree	agree	yes	no	yes	no	good	3 days or less	3 days or less	3 days or less	3 days or less	yes	yes	no	Northeast	male	30-39	white	76k-100k	3	3	3	3	-0.5
3	no chance	no	no	not important	safe	optimistic	agree	agree	yes	yes	yes	yes	good	4 days or more	3 days or less	4 days or more	3 days or less	no	no	yes	Southeast	female	50-59	white	31k-50k	3	3	3	3	3
2.5	any chance	no	no	important	safe	optimistic	disagree	disagree	yes	yes	yes	yes	good	3 days or less	3 days or less	3 days or less	3 days or less	no	no	yes	Southeast	female	50-59	black	51k-75k	3	1	3	3	2.5
2.4	any chance	no	no	not important	safe	not optimistic	agree	agree	yes	no	yes	no	good	3 days or less	3 days or less	3 days or less	3 days or less	no	no	yes	Northeast	male	60-69	white	30k or less	3	3	3	0	3
3	no chance	no	no	not important	safe	optimistic	agree	agree	yes	yes	yes	no	avg or not sure	3 days or less	3 days or less	3 days or less	3 days or less	yes	yes	yes	Central	female	50-59	other	101k or more	3	3	3	3	3
2.4	any chance	no	no	important	safe	optimistic	agree	agree	yes	yes	yes	yes	good	3 days or less	3 days or less	3 days or less	3 days or less	no	no	yes	Central	female	50-59	black	dont know	3	3	3	0	3
3	any chance	no	no	important	unsafe	not optimistic	disagree	disagree	yes	no	yes	yes	avg or not sure	3 days or less	3 days or less	3 days or less	3 days or less	no	no	yes	Northeast	female	30-39	white	30k or less	3	3	3	3	3
